# Supplementary material for: Comparison of LncRNA Expression Profiles during Myogenic Differentiation and Adipogenic Transdifferentiation of Myoblasts
Source: Int J Mol Sci. 2019 Jul 30;20(15):3725. doi: 10.3390/ijms20153725 (PMC6695777; doi:10.3390/ijms20153725)
Supplement: Supplementary file 1 [file ijms-20-03725-s001.zip › ijms-547283-SI/Supplementary Files/Supplementary tables(1,2,3).xlsx]

## Sheet: DE mRNAs
Supplementary table 1 The differentially expressed mRNAs in ADCs vs MDCs
Accession	Gene	log2FC	P value	Regulation
ENSMUST00000000466	Plin2	2.5	0	up
ENSMUST00000000756	Rpl13	2	0	up
ENSMUST00000004072	Rpl8	2.26	0	up
ENSMUST00000008036	Rplp1	1.54	0	up
ENSMUST00000008812	Rps18	2.23	0	up
ENSMUST00000009039	Rpl30	1.37	0	up
ENSMUST00000017548	Rpl19	2.15	0	up
ENSMUST00000017610	Timp2	-1.46	0	down
ENSMUST00000018437	Pfn1	1.86	0	up
ENSMUST00000020238	Hsp90b1	1.77	0	up
ENSMUST00000020640	Rack1	1.52	0	up
ENSMUST00000020909	Laptm4a	-1.6	0	down
ENSMUST00000021822	Ogn	-3.65	0	down
ENSMUST00000021933	Ctsl	1.3	0	up
ENSMUST00000022704	Itm2b	-1.36	0	down
ENSMUST00000023269	Rpl24	1.72	0	up
ENSMUST00000023934	Hbb-bs	Inf	0	up
ENSMUST00000025052	Rps10	2.36	0	up
ENSMUST00000025511	Rps14	3.21	0	up
ENSMUST00000025563	Fth1	1.09	0	up
ENSMUST00000026565	Ifitm3	-1.29	0	down
ENSMUST00000026907	Klkb1	8.66	0	up
ENSMUST00000027409	Des	1.17	0	up
ENSMUST00000028222	Hspa5	1.88	0	up
ENSMUST00000029722	Rps3a1	1.49	0	up
ENSMUST00000031318	Cxcl5	-4.54	0	down
ENSMUST00000031617	Rpl6	1.37	0	up
ENSMUST00000032934	Aldoa	1.21	0	up
ENSMUST00000033683	Rps4x	1.53	0	up
ENSMUST00000033741	Bgn	-1.99	0	down
ENSMUST00000034187	Mmp2	-2.17	0	down
ENSMUST00000034966	Rpl4	1.09	0	up
ENSMUST00000037023	Rps29	5.1	0	up
ENSMUST00000038169	Mif	1.59	0	up
ENSMUST00000038863	Lars2	1.97	0	up
ENSMUST00000039559	Thbs1	-2.83	0	down
ENSMUST00000040153	Rorb	7.98	0	up
ENSMUST00000042235	Eef1a1	1.14	0	up
ENSMUST00000042334	Rpl10a	1.56	0	up
ENSMUST00000043074	Fau	2.15	0	up
ENSMUST00000045356	Rpl37	1.19	0	up
ENSMUST00000049385	Eif1	1.58	0	up
ENSMUST00000051955	Rps23	1.38	0	up
ENSMUST00000052867	Gm9843	2.05	0	up
ENSMUST00000053150	Rps27rt	3.3	0	up
ENSMUST00000059980	Rpl37a	3	0	up
ENSMUST00000062674	Rps15	2.69	0	up
ENSMUST00000068408	Rps15	2.86	0	up
ENSMUST00000069579	Tceb2	1.79	0	up
ENSMUST00000073238	Gm10076	2.12	0	up
ENSMUST00000073471	Rpl26	1.14	0	up
ENSMUST00000073605	Gapdh	1.3	0	up
ENSMUST00000073722	Gm10073	2.02	0	up
ENSMUST00000073926	Rps12	1.78	0	up
ENSMUST00000074072	Gm10260	2.03	0	up
ENSMUST00000075453	Rpl21	1.78	0	up
ENSMUST00000079716	Rpl17	1.35	0	up
ENSMUST00000079733	Gm10036	2.36	0	up
ENSMUST00000079735	Rpl30	1.43	0	up
ENSMUST00000080237	Rpl21-ps4	1.88	0	up
ENSMUST00000080300	Rps25	1.67	0	up
ENSMUST00000080492	Rpl36	1.63	0	up
ENSMUST00000080813	Rps17	1.51	0	up
ENSMUST00000080861	Rpl35	1.1	0	up
ENSMUST00000081650	Rpl3	1.06	0	up
ENSMUST00000081840	Rpl32	1.73	0	up
ENSMUST00000082134	Rps16	1.45	0	up
ENSMUST00000085163	Gm10263	2.27	0	up
ENSMUST00000086519	Rplp0	1.08	0	up
ENSMUST00000086764	Rps12-ps3	1.7	0	up
ENSMUST00000087883	Col3a1	-2.49	0	down
ENSMUST00000089377	Lgals1	1.81	0	up
ENSMUST00000089688	Mmp14	-2.73	0	down
ENSMUST00000090170	Rpl7a-ps3	1.77	0	up
ENSMUST00000090860	Ftl1-ps1	1.2	0	up
ENSMUST00000092425	Rpl19	2.11	0	up
ENSMUST00000094434	Ftl1	1.19	0	up
ENSMUST00000095218	Rpl7a-ps5	1.75	0	up
ENSMUST00000097682	Rpl27-ps3	2.6	0	up
ENSMUST00000098192	Hbb-bt	Inf	0	up
ENSMUST00000099272	Rpl21	1.78	0	up
ENSMUST00000099475	Serf2	3.35	0	up
ENSMUST00000099575	Grem1	-3.02	0	down
ENSMUST00000100171	Hspa5	1.91	0	up
ENSMUST00000102483	Rpl23a	1.83	0	up
ENSMUST00000102536	Rpl11	2.37	0	up
ENSMUST00000102696	Rps8	1.48	0	up
ENSMUST00000102774	Sqstm1	1.83	0	up
ENSMUST00000102782	Gm2000	1.07	0	up
ENSMUST00000102811	Rpl12	1.5	0	up
ENSMUST00000102814	Rps6	1.19	0	up
ENSMUST00000102844	Rps27a	2.19	0	up
ENSMUST00000102845	Rps27a	2.05	0	up
ENSMUST00000102898	Rpl7a	1.71	0	up
ENSMUST00000103146	Rpl23	1.37	0	up
ENSMUST00000104925	Rpl23a-ps3	1.79	0	up
ENSMUST00000105381	Bsg	1.76	0	up
ENSMUST00000106003	Rplp2	1.16	0	up
ENSMUST00000106004	Rplp2	1.16	0	up
ENSMUST00000108707	Ubc	1.13	0	up
ENSMUST00000110100	Gm21961	-2.17	0	down
ENSMUST00000110615	Serf2	3.11	0	up
ENSMUST00000110894	Tpt1	1.31	0	up
ENSMUST00000112172	Tmsb4x	2.55	0	up
ENSMUST00000112175	Tmsb4x	3.16	0	up
ENSMUST00000112176	Tmsb4x	3.09	0	up
ENSMUST00000112384	Rps24	1.62	0	up
ENSMUST00000112832	Rorb	7.99	0	up
ENSMUST00000114048	Tmsb10	2.76	0	up
ENSMUST00000114049	Tmsb10	2.6	0	up
ENSMUST00000114050	Tmsb10	2.76	0	up
ENSMUST00000114882	Rps10	2.45	0	up
ENSMUST00000115231	Rpl39	2.08	0	up
ENSMUST00000116560	Cfl1	1.41	0	up
ENSMUST00000117757	Gapdh	1.31	0	up
ENSMUST00000118551	Rps14	3.33	0	up
ENSMUST00000118875	Gapdh	1.33	0	up
ENSMUST00000122279	Rps14	3.33	0	up
ENSMUST00000127568	Rps14	3.75	0	up
ENSMUST00000128055	Actg1	1.02	0	up
ENSMUST00000129413	Hsp90b1	1.38	0	up
ENSMUST00000129847	Rps19	3.76	0	up
ENSMUST00000129935	Rpl10a	1.24	0	up
ENSMUST00000136312	Ubc	1.13	0	up
ENSMUST00000136938	Ubb	1.06	0	up
ENSMUST00000137400	Rps14	3.72	0	up
ENSMUST00000142061	Tpt1	1.43	0	up
ENSMUST00000143107	Rpl27a	1.84	0	up
ENSMUST00000144337	Tmsb10	3	0	up
ENSMUST00000144897	Slx1b	7.36	0	up
ENSMUST00000149610	Tpi1	1.39	0	up
ENSMUST00000152976	Rplp0	1.64	0	up
ENSMUST00000153218	Hbb-bs	Inf	0	up
ENSMUST00000155873	Rpl11	2.16	0	up
ENSMUST00000156249	Ubc	1.25	0	up
ENSMUST00000156359	Rplp0	1.14	0	up
ENSMUST00000156921	Rpl27a	1.11	0	up
ENSMUST00000164181	Myl6	2.27	0	up
ENSMUST00000165430	Comt	7.7	0	up
ENSMUST00000167906	Gm17571	-2.22	0	down
ENSMUST00000169489	Bgn	-1.85	0	down
ENSMUST00000169826	Rps24	1.73	0	up
ENSMUST00000170122	Rps27	3.3	0	up
ENSMUST00000170837	Gm9844	2.67	0	up
ENSMUST00000171120	Rpl6l	1.07	0	up
ENSMUST00000172132	Tpi1	1.52	0	up
ENSMUST00000174609	Rps18	2.21	0	up
ENSMUST00000176010	Rpl41	2.16	0	up
ENSMUST00000176683	Rpl41	2.12	0	up
ENSMUST00000176906	Rpl41	1.95	0	up
ENSMUST00000177163	Rpl41	2.01	0	up
ENSMUST00000178254	Pfn1	1.95	0	up
ENSMUST00000178774	Rps10	2.35	0	up
ENSMUST00000179781	Bsg	1.62	0	up
ENSMUST00000181173	Gm3839	1.33	0	up
ENSMUST00000182052	Gapdh	1.45	0	up
ENSMUST00000182277	Gapdh	1.13	0	up
ENSMUST00000183272	Gapdh	1.29	0	up
ENSMUST00000183728	Gm15013	1.56	0	up
ENSMUST00000186021	Col3a1	-2.44	0	down
ENSMUST00000195998	Rps27	3.56	0	up
ENSMUST00000196205	Rps27	3.42	0	up
ENSMUST00000197361	Rps27	3.34	0	up
ENSMUST00000198128	S100a6	1.55	0	up
ENSMUST00000201155	Rpl6	1.41	0	up
ENSMUST00000203816	Rpl32	2	0	up
ENSMUST00000210106	Ftl1	1.17	0	up
ENSMUST00000210864	Ftl1	1.09	0	up
ENSMUST00000211567	Mmp2	-2.16	0	down
ENSMUST00000212335	Rpl37a	2.79	0	up
ENSMUST00000212864	RP23-288O12.2	1.34	0	up

## Sheet: Cis-regulation
Supplementary table 2 Cis-regulation
mRNA	LncRNA
Mrps17	Cct6a-201
Btf3	Gm9828-201
Hsp90ab1	Gm17080-001
Mxra8	Mxra8os-001
Txnip	Gm15441-002
Rpl24	Gm28037-001
Ctgf	Gm15270-005
Znfx1	Zfas1-003
Pfn1	Gm12316-001
Il1a	9830144P21Rik-001
Arhgef19	Gm13055-001
Ebf1	Gm12158-001
Des	Gm15178-001
Tagln2	4933439K11Rik-002
Maf	Gm15655-001
Ctgf	Gm15270-002
Nacc2	Gm13554-001
Rpl23	Gm11614-001
Tmem45a	Gm15839-002
Eif4e2	Efhd1os-001
Hist1h1a	4930558J22Rik-001
Ctgf	Gm15270-003
Rpl11	Gm13008-001
Aph1a	C920021L13Rik-002
Myh1	Gm12300-001
Zfp672	1700047K16Rik-001
Rpl19	Gm11632-001
Znfx1	Zfas1-004
Gm15294	Gm15298-001
Cox6b1	Gm21982-001
Hspb7	Gm13075-001
Comt	Gm15764-001
Hsp90b1	Gm15344-001
Mien1	Gm12352-001
Mrpl14	Gm16172-001
Trmt61a	Gm15995-001
Adh1	Gm16559-001
C1s2	Gm16567-001
C1s1	Gm16567-001
F11r	B930036N10Rik-201
Myl6	Gm17201-001
Egfl8	Gm20460-001
Ndrg1	Gm17035-001
Rps18	Platr17-001
Tapbp	Platr17-001
H2-K1	Platr17-001
Dtx3l	Gm15564-001
Parp9	Gm15564-001
Kpna1	Gm15564-001
Egfl8	Gm20463-001
Litaf	Gm21859-001
Gm10260	Gm26619-201
Sfrp2	Gm26771-001
Prrx1	Gm26523-201
Stoml2	Gm26643-201
Rpl41	Gm26876-201
F11r	B930036N10Rik-001
Clec2d	2310001H17Rik-001
Eif3d	Gm17638-201
Zfp36l1	Gm26669-201
Cdc42ep3	Gm17315-201
Cox6b1	Gm26610-201
Hsp90b1	1810014B01Rik-201
Mb	1700109K24Rik-201
Dio2	Gm26512-201
Gm26992	Jpx-003
Nedd4	Gm27241-001
Mrpl48	Gm10603-001
Crebl2	Lockd-005
Chd2	1810026B05Rik-001
Crebl2	Lockd-003
Gm5239	Snhg4-002
Gm26992	Xist-003
Brinp3	Gm29514-001
Slc26a3	Gm29542-001
Gapdh	Gm28967-001
Rps18	Gm19412-002
Tapbp	Gm19412-002
H2-K1	Gm19412-002
Thbs1	Gm29233-001
Cd34	Gm32250-001
Marcks	Gm38231-001
Pcdhgc3	Gm38182-001
Nedd4	Gm7265-001
Pcdhgc3	Gm38182-002
Ndufv3	Gm38099-001
Mrpl48	Gm37716-001
Zcchc24	1700054O19Rik-001
Ccdc130	Gm37352-001
Pcdhgc3	Gm38182-004
Nedd4	A530064N14Rik-001
Gfod2	Gm38384-001
Kdm1a	Gm37583-001
Pcolce	Gm36266-001
Rpl9	Gm43628-001
Atp2a2	Gm42829-001
A430033K04Rik	Gm42815-001
Klf3	Gm20033-003
Ugdh	Gm43289-001
Mrps17	Cct6a-001
Ccnd2	Gm43126-001
Mrps17	Cct6a-002
Rchy1	Gm43039-001
C1ra	Gm44096-001
C1s1	Gm44096-001
Clec2d	2310001H17Rik-002
Idh2	Gm44951-001
Bcl7c	9430064I24Rik-001
Smg9	Gm44512-001
Mylpf	Gm44729-001
Zfp771	Gm44729-001
St3gal5	9130221F21Rik-001
Rnf213	Gm44935-002
Rps16	Gm44709-001
Rps16	Gm44710-001
Ftl1	RP23-218K15.7-001
Rrm1	RP24-392H7.4-001
Nudt21	RP24-219A21.3-001

## Sheet: Trans-regulation
Supplementary table 3 Trans-regulation
mRNA	lncRNA	Free energy [kcal/mol]
ENSMUST00000018431	ENSMUST00000153572	-100.86
ENSMUST00000018431	ENSMUST00000197382	-103.81
ENSMUST00000018431	ENSMUST00000199286	-100.86
ENSMUST00000018431	ENSMUST00000211464	-100.86
ENSMUST00000018431	ENSMUST00000195864	-101.16
ENSMUST00000018431	ENSMUST00000194882	-101.16
ENSMUST00000018431	ENSMUST00000196660	-100.86
ENSMUST00000018431	ENSMUST00000194704	-101.16
ENSMUST00000018431	ENSMUST00000209109	-100.86
ENSMUST00000018431	ENSMUST00000202890	-100.86
ENSMUST00000018431	ENSMUST00000156831	-101.16
ENSMUST00000018431	ENSMUST00000133948	-101.16
ENSMUST00000018431	ENSMUST00000146654	-100.86
ENSMUST00000018431	ENSMUST00000211359	-100.86
ENSMUST00000018431	ENSMUST00000126640	-102.81
ENSMUST00000018431	ENSMUST00000139288	-102.41
ENSMUST00000171929	ENSMUST00000195460	-111.16
ENSMUST00000180200	ENSMUST00000195460	-107.56
ENSMUST00000105404	ENSMUST00000131801	-110.81
ENSMUST00000111002	ENSMUST00000196660	-111.66
ENSMUST00000019290	ENSMUST00000181874	-100.76
ENSMUST00000019290	ENSMUST00000193609	-100.76
ENSMUST00000019290	ENSMUST00000206449	-101.06
ENSMUST00000019290	ENSMUST00000209232	-100.86
ENSMUST00000019290	ENSMUST00000202931	-100.76
ENSMUST00000019290	ENSMUST00000188984	-100.76
ENSMUST00000019290	ENSMUST00000195879	-100.76
ENSMUST00000019290	ENSMUST00000192646	-100.76
ENSMUST00000019290	ENSMUST00000112812	-100.76
ENSMUST00000019290	ENSMUST00000205083	-104.36
ENSMUST00000019290	ENSMUST00000201829	-100.76
ENSMUST00000019290	ENSMUST00000212623	-100.76
ENSMUST00000019290	ENSMUST00000207441	-100.76
ENSMUST00000019290	ENSMUST00000203194	-100.96
ENSMUST00000019290	ENSMUST00000192994	-100.76
ENSMUST00000019290	ENSMUST00000193796	-100.76
ENSMUST00000019290	ENSMUST00000118575	-100.76
ENSMUST00000209526	ENSMUST00000181874	-100.76
ENSMUST00000209526	ENSMUST00000193609	-100.76
ENSMUST00000209526	ENSMUST00000206449	-100.76
ENSMUST00000209526	ENSMUST00000209232	-100.86
ENSMUST00000209526	ENSMUST00000202931	-100.76
ENSMUST00000209526	ENSMUST00000188984	-100.76
ENSMUST00000209526	ENSMUST00000192646	-100.76
ENSMUST00000209526	ENSMUST00000205083	-100.76
ENSMUST00000209526	ENSMUST00000201829	-100.76
ENSMUST00000209526	ENSMUST00000212623	-100.76
ENSMUST00000209526	ENSMUST00000207441	-100.76
ENSMUST00000209526	ENSMUST00000192994	-100.76
ENSMUST00000209526	ENSMUST00000118575	-100.76
ENSMUST00000034749	ENSMUST00000209109	-100.46
ENSMUST00000100203	ENSMUST00000181592	-100.86
ENSMUST00000100203	ENSMUST00000153572	-100.86
ENSMUST00000100203	ENSMUST00000092265	-100.86
ENSMUST00000100203	ENSMUST00000131801	-100.86
ENSMUST00000100203	ENSMUST00000142433	-100.46
ENSMUST00000100203	ENSMUST00000199286	-100.86
ENSMUST00000100203	ENSMUST00000211464	-100.86
ENSMUST00000100203	ENSMUST00000193177	-100.86
ENSMUST00000100203	ENSMUST00000195864	-100.86
ENSMUST00000100203	ENSMUST00000194882	-100.86
ENSMUST00000100203	ENSMUST00000195460	-100.86
ENSMUST00000100203	ENSMUST00000194704	-100.86
ENSMUST00000100203	ENSMUST00000209109	-100.91
ENSMUST00000100203	ENSMUST00000129907	-100.86
ENSMUST00000100203	ENSMUST00000195172	-100.86
ENSMUST00000100203	ENSMUST00000156831	-101.16
ENSMUST00000100203	ENSMUST00000133948	-101.16
ENSMUST00000100203	ENSMUST00000211359	-100.86
ENSMUST00000100203	ENSMUST00000187415	-100.86
ENSMUST00000100203	ENSMUST00000123278	-100.86
ENSMUST00000155251	ENSMUST00000196660	-124.26
ENSMUST00000020679	ENSMUST00000199286	-102.96
ENSMUST00000020679	ENSMUST00000209109	-101.36
ENSMUST00000020679	ENSMUST00000181087	-102.96
ENSMUST00000020679	ENSMUST00000208333	-103.26
ENSMUST00000209079	ENSMUST00000208880	-113.36
ENSMUST00000209079	ENSMUST00000206449	-100.31
ENSMUST00000165223	ENSMUST00000209109	-102.06
ENSMUST00000165223	ENSMUST00000181087	-102.26
ENSMUST00000165223	ENSMUST00000208333	-103.06
ENSMUST00000165223	ENSMUST00000129907	-102.06
ENSMUST00000095383	ENSMUST00000206449	-104.66
ENSMUST00000010210	ENSMUST00000209232	-101.06
ENSMUST00000010210	ENSMUST00000112812	-101.06
ENSMUST00000010210	ENSMUST00000212623	-101.51
ENSMUST00000010210	ENSMUST00000118575	-100.81
ENSMUST00000095909	ENSMUST00000153572	-100.96
ENSMUST00000095909	ENSMUST00000131801	-100.76
ENSMUST00000095909	ENSMUST00000126252	-100.36
ENSMUST00000095909	ENSMUST00000142433	-100.36
ENSMUST00000095909	ENSMUST00000211464	-100.76
ENSMUST00000095909	ENSMUST00000193177	-100.76
ENSMUST00000095909	ENSMUST00000195864	-100.76
ENSMUST00000095909	ENSMUST00000194882	-100.76
ENSMUST00000095909	ENSMUST00000196660	-100.96
ENSMUST00000095909	ENSMUST00000194704	-100.76
ENSMUST00000095909	ENSMUST00000129907	-100.76
ENSMUST00000095909	ENSMUST00000195172	-100.76
ENSMUST00000095909	ENSMUST00000156831	-100.76
ENSMUST00000095909	ENSMUST00000133948	-100.76
ENSMUST00000095909	ENSMUST00000146654	-100.76
ENSMUST00000095909	ENSMUST00000211359	-100.76
ENSMUST00000095909	ENSMUST00000187415	-100.76
ENSMUST00000168410	ENSMUST00000202931	-100.21
ENSMUST00000107172	ENSMUST00000206449	-100.31
ENSMUST00000025402	ENSMUST00000131801	-106.11
ENSMUST00000108836	ENSMUST00000208880	-113.36
ENSMUST00000108836	ENSMUST00000206449	-100.31
ENSMUST00000025202	ENSMUST00000188984	-100.86
ENSMUST00000025202	ENSMUST00000201829	-100.86
ENSMUST00000025202	ENSMUST00000212623	-100.86
ENSMUST00000025202	ENSMUST00000207441	-100.86
ENSMUST00000028814	ENSMUST00000206449	-100.76
ENSMUST00000028814	ENSMUST00000209232	-100.86
ENSMUST00000028814	ENSMUST00000202931	-100.86
ENSMUST00000028814	ENSMUST00000192646	-100.86
ENSMUST00000028814	ENSMUST00000207441	-100.86
ENSMUST00000028814	ENSMUST00000118575	-101.86
ENSMUST00000039160	ENSMUST00000206449	-100.81
ENSMUST00000027036	ENSMUST00000131801	-109.61
ENSMUST00000113752	ENSMUST00000131801	-107.11
ENSMUST00000118315	ENSMUST00000192646	-100.86
ENSMUST00000118315	ENSMUST00000112812	-100.86
ENSMUST00000118315	ENSMUST00000205083	-100.76
ENSMUST00000118315	ENSMUST00000192994	-100.86
ENSMUST00000030533	ENSMUST00000199286	-103.26
ENSMUST00000030533	ENSMUST00000209109	-100.46
ENSMUST00000030533	ENSMUST00000208333	-102.46
ENSMUST00000092486	ENSMUST00000209232	-100.86
ENSMUST00000092486	ENSMUST00000205083	-100.76
ENSMUST00000050625	ENSMUST00000118575	-102.26
ENSMUST00000106562	ENSMUST00000209109	-105.66
ENSMUST00000044250	ENSMUST00000131801	-100.86
ENSMUST00000044250	ENSMUST00000199286	-100.76
ENSMUST00000044250	ENSMUST00000195864	-100.86
ENSMUST00000044250	ENSMUST00000194882	-100.86
ENSMUST00000044250	ENSMUST00000195460	-100.86
ENSMUST00000044250	ENSMUST00000196660	-100.76
ENSMUST00000044250	ENSMUST00000141810	-100.86
ENSMUST00000044250	ENSMUST00000194704	-100.86
ENSMUST00000044250	ENSMUST00000195172	-102.26
ENSMUST00000044250	ENSMUST00000146654	-100.86
ENSMUST00000044250	ENSMUST00000134427	-100.86
ENSMUST00000044250	ENSMUST00000211359	-100.86
ENSMUST00000044250	ENSMUST00000187415	-100.86
ENSMUST00000044250	ENSMUST00000123278	-100.86
ENSMUST00000210489	ENSMUST00000181592	-101.51
ENSMUST00000210489	ENSMUST00000153572	-100.86
ENSMUST00000210489	ENSMUST00000092265	-101.51
ENSMUST00000210489	ENSMUST00000197382	-102.41
ENSMUST00000210489	ENSMUST00000126252	-100.46
ENSMUST00000210489	ENSMUST00000142433	-100.46
ENSMUST00000210489	ENSMUST00000193177	-100.76
ENSMUST00000210489	ENSMUST00000195864	-100.86
ENSMUST00000210489	ENSMUST00000194882	-100.86
ENSMUST00000210489	ENSMUST00000196660	-100.86
ENSMUST00000210489	ENSMUST00000194704	-100.86
ENSMUST00000210489	ENSMUST00000209731	-100.76
ENSMUST00000210489	ENSMUST00000209109	-100.86
ENSMUST00000210489	ENSMUST00000202890	-100.76
ENSMUST00000210489	ENSMUST00000129907	-100.76
ENSMUST00000210489	ENSMUST00000195172	-100.86
ENSMUST00000210489	ENSMUST00000156831	-100.76
ENSMUST00000210489	ENSMUST00000133948	-100.76
ENSMUST00000210489	ENSMUST00000146654	-100.86
ENSMUST00000210489	ENSMUST00000211359	-100.86
ENSMUST00000210489	ENSMUST00000187415	-100.86
ENSMUST00000210489	ENSMUST00000209681	-100.51
ENSMUST00000210489	ENSMUST00000123278	-100.86
ENSMUST00000210489	ENSMUST00000139288	-102.41
ENSMUST00000076362	ENSMUST00000131801	-100.81
ENSMUST00000076362	ENSMUST00000197382	-102.41
ENSMUST00000076362	ENSMUST00000199286	-100.86
ENSMUST00000076362	ENSMUST00000211464	-100.76
ENSMUST00000076362	ENSMUST00000195864	-100.76
ENSMUST00000076362	ENSMUST00000194882	-100.76
ENSMUST00000076362	ENSMUST00000196660	-100.76
ENSMUST00000076362	ENSMUST00000194704	-100.76
ENSMUST00000076362	ENSMUST00000209731	-100.86
ENSMUST00000076362	ENSMUST00000129907	-100.76
ENSMUST00000076362	ENSMUST00000126640	-100.51
ENSMUST00000076362	ENSMUST00000139288	-102.41
ENSMUST00000109581	ENSMUST00000206449	-101.21
ENSMUST00000113859	ENSMUST00000181874	-100.76
ENSMUST00000113859	ENSMUST00000193609	-100.86
ENSMUST00000113859	ENSMUST00000206449	-101.06
ENSMUST00000113859	ENSMUST00000209232	-100.86
ENSMUST00000113859	ENSMUST00000202931	-100.86
ENSMUST00000113859	ENSMUST00000188984	-100.76
ENSMUST00000113859	ENSMUST00000195879	-100.86
ENSMUST00000113859	ENSMUST00000192646	-100.86
ENSMUST00000113859	ENSMUST00000112812	-100.86
ENSMUST00000113859	ENSMUST00000205083	-103.76
ENSMUST00000113859	ENSMUST00000201829	-100.86
ENSMUST00000113859	ENSMUST00000212623	-100.76
ENSMUST00000113859	ENSMUST00000207441	-100.76
ENSMUST00000113859	ENSMUST00000203194	-100.96
ENSMUST00000113859	ENSMUST00000192994	-100.86
ENSMUST00000113859	ENSMUST00000193796	-100.76
ENSMUST00000113859	ENSMUST00000118575	-100.76
ENSMUST00000037915	ENSMUST00000153572	-100.76
ENSMUST00000037915	ENSMUST00000131801	-100.76
ENSMUST00000037915	ENSMUST00000199286	-100.76
ENSMUST00000037915	ENSMUST00000211464	-100.76
ENSMUST00000037915	ENSMUST00000193177	-100.76
ENSMUST00000037915	ENSMUST00000195864	-100.76
ENSMUST00000037915	ENSMUST00000194882	-100.76
ENSMUST00000037915	ENSMUST00000194704	-100.76
ENSMUST00000037915	ENSMUST00000209109	-100.76
ENSMUST00000037915	ENSMUST00000195172	-100.76
ENSMUST00000037915	ENSMUST00000211359	-100.76
ENSMUST00000073556	ENSMUST00000181592	-102.41
ENSMUST00000073556	ENSMUST00000092265	-102.41
ENSMUST00000073556	ENSMUST00000199286	-100.86
ENSMUST00000073556	ENSMUST00000196660	-100.86
ENSMUST00000073556	ENSMUST00000209109	-100.86
ENSMUST00000073556	ENSMUST00000195172	-100.86
ENSMUST00000073556	ENSMUST00000126640	-101.26
ENSMUST00000020071	ENSMUST00000130493	-100.76
ENSMUST00000020071	ENSMUST00000188984	-101.16
ENSMUST00000020071	ENSMUST00000205083	-100.76
ENSMUST00000020071	ENSMUST00000201829	-101.16
ENSMUST00000020071	ENSMUST00000193796	-101.16
ENSMUST00000020071	ENSMUST00000118575	-102.51
ENSMUST00000115593	ENSMUST00000195879	-100.66
ENSMUST00000115593	ENSMUST00000112812	-100.86
ENSMUST00000115593	ENSMUST00000205083	-100.86
ENSMUST00000115593	ENSMUST00000201829	-100.86
ENSMUST00000115593	ENSMUST00000212623	-100.86
ENSMUST00000115593	ENSMUST00000207441	-100.86
ENSMUST00000115593	ENSMUST00000193796	-100.66
ENSMUST00000078525	ENSMUST00000181874	-101.16
ENSMUST00000078525	ENSMUST00000193609	-101.16
ENSMUST00000078525	ENSMUST00000206449	-101.16
ENSMUST00000078525	ENSMUST00000209232	-101.16
ENSMUST00000078525	ENSMUST00000130493	-100.76
ENSMUST00000078525	ENSMUST00000202931	-101.16
ENSMUST00000078525	ENSMUST00000188984	-101.16
ENSMUST00000078525	ENSMUST00000195879	-101.16
ENSMUST00000078525	ENSMUST00000212623	-100.76
ENSMUST00000078525	ENSMUST00000207441	-101.16
ENSMUST00000078525	ENSMUST00000192994	-101.16
ENSMUST00000078525	ENSMUST00000193796	-101.16
ENSMUST00000078525	ENSMUST00000118575	-100.81
ENSMUST00000027528	ENSMUST00000209109	-102.11
ENSMUST00000027528	ENSMUST00000208333	-102.66
ENSMUST00000107863	ENSMUST00000181874	-100.16
ENSMUST00000114487	ENSMUST00000201682	-103.66
ENSMUST00000168532	ENSMUST00000209232	-101.06
ENSMUST00000168532	ENSMUST00000112812	-101.06
ENSMUST00000168532	ENSMUST00000212623	-101.51
ENSMUST00000168532	ENSMUST00000118575	-100.81
ENSMUST00000047309	ENSMUST00000199286	-103.26
ENSMUST00000047309	ENSMUST00000209109	-101.36
ENSMUST00000022660	ENSMUST00000195460	-107.26
ENSMUST00000050125	ENSMUST00000153572	-100.86
ENSMUST00000050125	ENSMUST00000197382	-102.41
ENSMUST00000050125	ENSMUST00000193177	-100.76
ENSMUST00000050125	ENSMUST00000195864	-100.86
ENSMUST00000050125	ENSMUST00000194882	-100.86
ENSMUST00000050125	ENSMUST00000195460	-100.86
ENSMUST00000050125	ENSMUST00000196660	-100.86
ENSMUST00000050125	ENSMUST00000194704	-100.86
ENSMUST00000050125	ENSMUST00000129907	-100.76
ENSMUST00000050125	ENSMUST00000134427	-100.86
ENSMUST00000050125	ENSMUST00000211359	-100.86
ENSMUST00000050125	ENSMUST00000187415	-100.86
ENSMUST00000050125	ENSMUST00000126640	-100.51
ENSMUST00000050125	ENSMUST00000209681	-100.51
ENSMUST00000040429	ENSMUST00000206449	-105.01
ENSMUST00000032818	ENSMUST00000202931	-102.01
ENSMUST00000033642	ENSMUST00000209731	-100.26
ENSMUST00000023057	ENSMUST00000199286	-101.36
ENSMUST00000023057	ENSMUST00000209109	-103.01
ENSMUST00000023057	ENSMUST00000208333	-100.41
ENSMUST00000171474	ENSMUST00000131801	-103.61
ENSMUST00000110260	ENSMUST00000181087	-103.26
ENSMUST00000110260	ENSMUST00000208333	-103.26
ENSMUST00000109109	ENSMUST00000201682	-100.96
ENSMUST00000109109	ENSMUST00000153572	-100.96
ENSMUST00000109109	ENSMUST00000196660	-100.96
ENSMUST00000109109	ENSMUST00000195172	-100.06
ENSMUST00000107721	ENSMUST00000206449	-101.76
ENSMUST00000045994	ENSMUST00000202931	-101.46
ENSMUST00000030021	ENSMUST00000199286	-102.96
ENSMUST00000030021	ENSMUST00000181087	-102.96
ENSMUST00000030021	ENSMUST00000208333	-103.26
ENSMUST00000070886	ENSMUST00000181592	-100.76
ENSMUST00000070886	ENSMUST00000092265	-100.76
ENSMUST00000070886	ENSMUST00000131801	-100.76
ENSMUST00000070886	ENSMUST00000197382	-100.86
ENSMUST00000070886	ENSMUST00000199286	-100.76
ENSMUST00000070886	ENSMUST00000193177	-100.76
ENSMUST00000070886	ENSMUST00000195864	-100.76
ENSMUST00000070886	ENSMUST00000194882	-100.76
ENSMUST00000070886	ENSMUST00000196660	-100.76
ENSMUST00000070886	ENSMUST00000194704	-100.76
ENSMUST00000070886	ENSMUST00000209731	-100.76
ENSMUST00000070886	ENSMUST00000209109	-100.76
ENSMUST00000070886	ENSMUST00000129907	-100.86
ENSMUST00000070886	ENSMUST00000195172	-100.76
ENSMUST00000070886	ENSMUST00000156831	-100.76
ENSMUST00000070886	ENSMUST00000133948	-100.76
ENSMUST00000070886	ENSMUST00000146654	-100.76
ENSMUST00000070886	ENSMUST00000134427	-100.76
ENSMUST00000057243	ENSMUST00000181592	-100.86
ENSMUST00000057243	ENSMUST00000153572	-100.76
ENSMUST00000057243	ENSMUST00000092265	-100.86
ENSMUST00000057243	ENSMUST00000131801	-100.86
ENSMUST00000057243	ENSMUST00000129907	-100.86
ENSMUST00000057243	ENSMUST00000146654	-100.76
ENSMUST00000057243	ENSMUST00000139288	-100.86
ENSMUST00000115786	ENSMUST00000181874	-103.06
ENSMUST00000059271	ENSMUST00000208880	-110.96
ENSMUST00000005394	ENSMUST00000206449	-106.06
ENSMUST00000118549	ENSMUST00000199286	-103.26
ENSMUST00000118549	ENSMUST00000209109	-101.36
ENSMUST00000118549	ENSMUST00000181087	-102.96
ENSMUST00000183914	ENSMUST00000208880	-110.96
ENSMUST00000197284	ENSMUST00000181874	-100.86
ENSMUST00000197284	ENSMUST00000206449	-101.06
ENSMUST00000197284	ENSMUST00000209232	-100.86
ENSMUST00000197284	ENSMUST00000130493	-101.06
ENSMUST00000197284	ENSMUST00000202931	-100.86
ENSMUST00000197284	ENSMUST00000188984	-100.86
ENSMUST00000197284	ENSMUST00000205083	-101.06
ENSMUST00000197284	ENSMUST00000212623	-100.76
ENSMUST00000197284	ENSMUST00000207441	-100.86
ENSMUST00000197284	ENSMUST00000193796	-100.76
ENSMUST00000197284	ENSMUST00000118575	-100.76
ENSMUST00000090860	ENSMUST00000209541	-107.91
ENSMUST00000211765	ENSMUST00000201682	-101.49
ENSMUST00000155998	ENSMUST00000195460	-107.26
ENSMUST00000106162	ENSMUST00000131801	-101.76
ENSMUST00000112275	ENSMUST00000193177	-100.76
ENSMUST00000112275	ENSMUST00000195864	-102.51
ENSMUST00000112275	ENSMUST00000194882	-102.51
ENSMUST00000112275	ENSMUST00000196660	-102.51
ENSMUST00000112275	ENSMUST00000194704	-102.51
ENSMUST00000112275	ENSMUST00000129907	-100.76
ENSMUST00000112275	ENSMUST00000156831	-102.51
ENSMUST00000112275	ENSMUST00000188014	-100.51
ENSMUST00000112275	ENSMUST00000133948	-102.51
ENSMUST00000112275	ENSMUST00000187415	-102.51
ENSMUST00000030356	ENSMUST00000190845	-100.96
ENSMUST00000164988	ENSMUST00000209232	-101.06
ENSMUST00000164988	ENSMUST00000112812	-101.06
ENSMUST00000164988	ENSMUST00000212623	-101.51
ENSMUST00000164988	ENSMUST00000118575	-100.81
ENSMUST00000184179	ENSMUST00000208880	-100.71
ENSMUST00000184179	ENSMUST00000204451	-103.11
ENSMUST00000184179	ENSMUST00000141810	-106.11
ENSMUST00000193703	ENSMUST00000153572	-100.96
ENSMUST00000193703	ENSMUST00000131801	-100.86
ENSMUST00000193703	ENSMUST00000126252	-100.76
ENSMUST00000193703	ENSMUST00000195864	-100.76
ENSMUST00000193703	ENSMUST00000194882	-100.76
ENSMUST00000193703	ENSMUST00000194704	-100.76
ENSMUST00000193703	ENSMUST00000209109	-100.06
ENSMUST00000193703	ENSMUST00000129907	-100.86
ENSMUST00000193703	ENSMUST00000156831	-100.76
ENSMUST00000193703	ENSMUST00000133948	-100.76
ENSMUST00000193703	ENSMUST00000187415	-100.76
ENSMUST00000193703	ENSMUST00000123278	-100.76
ENSMUST00000112851	ENSMUST00000209731	-100.26
ENSMUST00000041262	ENSMUST00000195460	-105.16
ENSMUST00000067443	ENSMUST00000204451	-101.76
ENSMUST00000093951	ENSMUST00000131801	-105.39
ENSMUST00000055947	ENSMUST00000205083	-104.36
ENSMUST00000169597	ENSMUST00000131801	-107.19
ENSMUST00000107473	ENSMUST00000209232	-100.86
ENSMUST00000107473	ENSMUST00000192646	-100.86
ENSMUST00000107473	ENSMUST00000201829	-100.86
ENSMUST00000107473	ENSMUST00000212623	-100.86
ENSMUST00000107473	ENSMUST00000207441	-100.86
ENSMUST00000107473	ENSMUST00000118575	-100.86
ENSMUST00000137573	ENSMUST00000131801	-100.39
ENSMUST00000039990	ENSMUST00000181874	-101.16
ENSMUST00000039990	ENSMUST00000209232	-100.86
ENSMUST00000039990	ENSMUST00000205083	-101.16
ENSMUST00000039990	ENSMUST00000212623	-102.51
ENSMUST00000039990	ENSMUST00000207441	-101.16
ENSMUST00000039990	ENSMUST00000203194	-100.76
ENSMUST00000039990	ENSMUST00000193796	-101.16
ENSMUST00000210864	ENSMUST00000209541	-101.71
ENSMUST00000212276	ENSMUST00000153572	-100.86
ENSMUST00000212276	ENSMUST00000197382	-102.41
ENSMUST00000212276	ENSMUST00000193177	-100.76
ENSMUST00000212276	ENSMUST00000195864	-100.86
ENSMUST00000212276	ENSMUST00000194882	-100.86
ENSMUST00000212276	ENSMUST00000195460	-100.86
ENSMUST00000212276	ENSMUST00000196660	-100.86
ENSMUST00000212276	ENSMUST00000194704	-100.86
ENSMUST00000212276	ENSMUST00000129907	-100.76
ENSMUST00000212276	ENSMUST00000134427	-100.86
ENSMUST00000212276	ENSMUST00000211359	-100.86
ENSMUST00000212276	ENSMUST00000187415	-100.86
ENSMUST00000212276	ENSMUST00000126640	-100.51
ENSMUST00000212276	ENSMUST00000209681	-100.51
ENSMUST00000154424	ENSMUST00000209232	-100.86
ENSMUST00000154424	ENSMUST00000202931	-100.86
ENSMUST00000154424	ENSMUST00000205083	-100.76
ENSMUST00000154424	ENSMUST00000207441	-100.76
ENSMUST00000212300	ENSMUST00000131801	-100.76
ENSMUST00000212300	ENSMUST00000142433	-100.36
ENSMUST00000212300	ENSMUST00000193177	-100.76
ENSMUST00000212300	ENSMUST00000195460	-100.76
ENSMUST00000212300	ENSMUST00000128292	-100.76
ENSMUST00000212300	ENSMUST00000146654	-100.76
ENSMUST00000212300	ENSMUST00000211359	-100.76
ENSMUST00000212300	ENSMUST00000123278	-100.76
ENSMUST00000212300	ENSMUST00000139288	-100.86
ENSMUST00000145401	ENSMUST00000131801	-100.91
ENSMUST00000189185	ENSMUST00000195460	-101.36
ENSMUST00000057784	ENSMUST00000195172	-102.41
ENSMUST00000057784	ENSMUST00000211359	-100.16
ENSMUST00000057784	ENSMUST00000187415	-100.31
ENSMUST00000113753	ENSMUST00000131801	-107.11
ENSMUST00000103210	ENSMUST00000153572	-100.86
ENSMUST00000103210	ENSMUST00000197382	-100.86
ENSMUST00000103210	ENSMUST00000126252	-101.16
ENSMUST00000103210	ENSMUST00000142433	-100.46
ENSMUST00000103210	ENSMUST00000199286	-100.86
ENSMUST00000103210	ENSMUST00000211464	-100.86
ENSMUST00000103210	ENSMUST00000193177	-100.86
ENSMUST00000103210	ENSMUST00000195864	-101.16
ENSMUST00000103210	ENSMUST00000194882	-101.16
ENSMUST00000103210	ENSMUST00000195460	-100.86
ENSMUST00000103210	ENSMUST00000196660	-101.16
ENSMUST00000103210	ENSMUST00000141810	-100.86
ENSMUST00000103210	ENSMUST00000194704	-101.16
ENSMUST00000103210	ENSMUST00000209109	-100.91
ENSMUST00000103210	ENSMUST00000129907	-100.86
ENSMUST00000103210	ENSMUST00000195172	-100.01
ENSMUST00000103210	ENSMUST00000156831	-101.16
ENSMUST00000103210	ENSMUST00000133948	-101.16
ENSMUST00000103210	ENSMUST00000146654	-100.86
ENSMUST00000103210	ENSMUST00000134427	-100.86
ENSMUST00000103210	ENSMUST00000211359	-100.86
ENSMUST00000103210	ENSMUST00000187415	-101.16
ENSMUST00000103210	ENSMUST00000123278	-100.86
ENSMUST00000103210	ENSMUST00000139288	-100.86
ENSMUST00000146088	ENSMUST00000131801	-101.14
ENSMUST00000162207	ENSMUST00000208880	-105.01
ENSMUST00000162207	ENSMUST00000206449	-103.29
ENSMUST00000162207	ENSMUST00000204451	-106.81
ENSMUST00000162207	ENSMUST00000141810	-103.71
ENSMUST00000072631	ENSMUST00000112812	-100.86
ENSMUST00000072631	ENSMUST00000205083	-100.86
ENSMUST00000072631	ENSMUST00000207441	-100.86
ENSMUST00000072631	ENSMUST00000192994	-100.86
ENSMUST00000126408	ENSMUST00000195460	-105.16
ENSMUST00000166743	ENSMUST00000153572	-100.96
ENSMUST00000166743	ENSMUST00000126252	-100.76
ENSMUST00000166743	ENSMUST00000199286	-100.76
ENSMUST00000166743	ENSMUST00000193177	-100.86
ENSMUST00000166743	ENSMUST00000195864	-100.76
ENSMUST00000166743	ENSMUST00000194882	-100.76
ENSMUST00000166743	ENSMUST00000196660	-100.96
ENSMUST00000166743	ENSMUST00000194704	-100.76
ENSMUST00000166743	ENSMUST00000209731	-100.86
ENSMUST00000166743	ENSMUST00000209109	-100.06
ENSMUST00000166743	ENSMUST00000129907	-100.86
ENSMUST00000166743	ENSMUST00000195172	-100.06
ENSMUST00000166743	ENSMUST00000146654	-100.76
ENSMUST00000166743	ENSMUST00000134427	-100.96
ENSMUST00000166743	ENSMUST00000187415	-100.76
ENSMUST00000166743	ENSMUST00000139288	-100.86
ENSMUST00000115592	ENSMUST00000195879	-100.66
ENSMUST00000115592	ENSMUST00000112812	-100.86
ENSMUST00000115592	ENSMUST00000205083	-100.86
ENSMUST00000115592	ENSMUST00000201829	-100.86
ENSMUST00000115592	ENSMUST00000212623	-100.86
ENSMUST00000115592	ENSMUST00000207441	-100.86
ENSMUST00000115592	ENSMUST00000193796	-100.66
ENSMUST00000106731	ENSMUST00000190845	-100.96
ENSMUST00000064395	ENSMUST00000153572	-100.76
ENSMUST00000064395	ENSMUST00000199286	-100.76
ENSMUST00000064395	ENSMUST00000195864	-100.76
ENSMUST00000064395	ENSMUST00000194882	-100.76
ENSMUST00000064395	ENSMUST00000195460	-100.76
ENSMUST00000064395	ENSMUST00000196660	-100.76
ENSMUST00000064395	ENSMUST00000194704	-100.76
ENSMUST00000064395	ENSMUST00000211359	-100.76
ENSMUST00000068792	ENSMUST00000195460	-107.56
ENSMUST00000167935	ENSMUST00000212623	-100.51
ENSMUST00000111265	ENSMUST00000209232	-100.86
ENSMUST00000111265	ENSMUST00000203194	-100.06
ENSMUST00000033598	ENSMUST00000199286	-103.26
ENSMUST00000033598	ENSMUST00000209109	-101.36
ENSMUST00000030673	ENSMUST00000131801	-101.76
ENSMUST00000164614	ENSMUST00000134427	-100.26
ENSMUST00000065499	ENSMUST00000153572	-100.76
ENSMUST00000065499	ENSMUST00000129907	-100.76
ENSMUST00000032168	ENSMUST00000203181	-103.11
ENSMUST00000049544	ENSMUST00000193609	-100.76
ENSMUST00000049544	ENSMUST00000206449	-100.76
ENSMUST00000049544	ENSMUST00000209232	-100.86
ENSMUST00000049544	ENSMUST00000202931	-100.76
ENSMUST00000049544	ENSMUST00000192646	-100.76
ENSMUST00000049544	ENSMUST00000112812	-100.76
ENSMUST00000049544	ENSMUST00000205083	-100.76
ENSMUST00000049544	ENSMUST00000207441	-100.76
ENSMUST00000049544	ENSMUST00000203194	-100.76
ENSMUST00000164748	ENSMUST00000209232	-100.86
ENSMUST00000164748	ENSMUST00000192646	-100.86
ENSMUST00000164748	ENSMUST00000201829	-100.86
ENSMUST00000164748	ENSMUST00000212623	-100.86
ENSMUST00000164748	ENSMUST00000207441	-100.86
ENSMUST00000164748	ENSMUST00000118575	-100.86
ENSMUST00000171425	ENSMUST00000206449	-102.51
ENSMUST00000109488	ENSMUST00000131801	-102.46
ENSMUST00000113235	ENSMUST00000131801	-100.81
ENSMUST00000113235	ENSMUST00000197382	-102.41
ENSMUST00000113235	ENSMUST00000199286	-100.86
ENSMUST00000113235	ENSMUST00000211464	-100.76
ENSMUST00000113235	ENSMUST00000195864	-100.76
ENSMUST00000113235	ENSMUST00000194882	-100.76
ENSMUST00000113235	ENSMUST00000196660	-100.76
ENSMUST00000113235	ENSMUST00000194704	-100.76
ENSMUST00000113235	ENSMUST00000209731	-100.86
ENSMUST00000113235	ENSMUST00000129907	-100.76
ENSMUST00000113235	ENSMUST00000126640	-100.51
ENSMUST00000113235	ENSMUST00000139288	-102.41
ENSMUST00000106244	ENSMUST00000202931	-101.01
ENSMUST00000018727	ENSMUST00000181592	-100.86
ENSMUST00000018727	ENSMUST00000153572	-100.86
ENSMUST00000018727	ENSMUST00000092265	-100.86
ENSMUST00000018727	ENSMUST00000131801	-100.86
ENSMUST00000018727	ENSMUST00000197382	-100.86
ENSMUST00000018727	ENSMUST00000199286	-100.86
ENSMUST00000018727	ENSMUST00000195864	-100.86
ENSMUST00000018727	ENSMUST00000194882	-100.86
ENSMUST00000018727	ENSMUST00000195460	-100.86
ENSMUST00000018727	ENSMUST00000196660	-100.86
ENSMUST00000018727	ENSMUST00000194704	-100.86
ENSMUST00000018727	ENSMUST00000209731	-100.86
ENSMUST00000018727	ENSMUST00000209109	-100.86
ENSMUST00000018727	ENSMUST00000195172	-100.86
ENSMUST00000018727	ENSMUST00000156831	-100.76
ENSMUST00000018727	ENSMUST00000133948	-100.76
ENSMUST00000018727	ENSMUST00000146654	-100.86
ENSMUST00000018727	ENSMUST00000134427	-100.86
ENSMUST00000018727	ENSMUST00000211359	-100.86
ENSMUST00000018727	ENSMUST00000123278	-100.86
ENSMUST00000122912	ENSMUST00000206449	-104.66
ENSMUST00000033160	ENSMUST00000107095	-111.56
ENSMUST00000099126	ENSMUST00000181874	-100.86
ENSMUST00000099126	ENSMUST00000206449	-100.76
ENSMUST00000099126	ENSMUST00000209232	-100.86
ENSMUST00000099126	ENSMUST00000205083	-100.76
ENSMUST00000099126	ENSMUST00000193796	-100.86
ENSMUST00000114112	ENSMUST00000153572	-100.86
ENSMUST00000114112	ENSMUST00000199286	-100.86
ENSMUST00000114112	ENSMUST00000195864	-100.86
ENSMUST00000114112	ENSMUST00000194882	-100.86
ENSMUST00000114112	ENSMUST00000195460	-100.86
ENSMUST00000114112	ENSMUST00000196660	-100.86
ENSMUST00000114112	ENSMUST00000194704	-100.86
ENSMUST00000114112	ENSMUST00000195172	-100.86
ENSMUST00000114112	ENSMUST00000146654	-100.86
ENSMUST00000114112	ENSMUST00000211359	-100.86
ENSMUST00000114112	ENSMUST00000126640	-103.01
ENSMUST00000114112	ENSMUST00000123278	-100.86
ENSMUST00000114112	ENSMUST00000139288	-102.41
ENSMUST00000078621	ENSMUST00000209109	-101.86
ENSMUST00000078621	ENSMUST00000129907	-101.86
ENSMUST00000102703	ENSMUST00000130493	-100.76
ENSMUST00000102703	ENSMUST00000188984	-100.86
ENSMUST00000102703	ENSMUST00000205083	-100.76
ENSMUST00000102703	ENSMUST00000201829	-100.86
ENSMUST00000102703	ENSMUST00000212623	-100.86
ENSMUST00000102703	ENSMUST00000207441	-100.86
ENSMUST00000002172	ENSMUST00000131801	-106.41
ENSMUST00000046011	ENSMUST00000195460	-100.86
ENSMUST00000044972	ENSMUST00000181592	-100.86
ENSMUST00000044972	ENSMUST00000153572	-100.76
ENSMUST00000044972	ENSMUST00000092265	-100.86
ENSMUST00000044972	ENSMUST00000199286	-100.76
ENSMUST00000044972	ENSMUST00000193177	-100.86
ENSMUST00000044972	ENSMUST00000195864	-100.76
ENSMUST00000044972	ENSMUST00000194882	-100.76
ENSMUST00000044972	ENSMUST00000195460	-100.76
ENSMUST00000044972	ENSMUST00000196660	-100.76
ENSMUST00000044972	ENSMUST00000194704	-100.76
ENSMUST00000044972	ENSMUST00000129907	-100.86
ENSMUST00000044972	ENSMUST00000134427	-100.76
ENSMUST00000044972	ENSMUST00000211359	-100.76
ENSMUST00000044972	ENSMUST00000123278	-100.76
ENSMUST00000103109	ENSMUST00000199286	-103.26
ENSMUST00000103109	ENSMUST00000209109	-101.36
ENSMUST00000170060	ENSMUST00000153572	-100.86
ENSMUST00000170060	ENSMUST00000131801	-102.41
ENSMUST00000170060	ENSMUST00000199286	-100.86
ENSMUST00000170060	ENSMUST00000193177	-100.76
ENSMUST00000170060	ENSMUST00000195864	-100.86
ENSMUST00000170060	ENSMUST00000194882	-100.86
ENSMUST00000170060	ENSMUST00000196660	-100.86
ENSMUST00000170060	ENSMUST00000194704	-100.86
ENSMUST00000170060	ENSMUST00000209109	-100.86
ENSMUST00000170060	ENSMUST00000181087	-102.26
ENSMUST00000170060	ENSMUST00000129907	-100.76
ENSMUST00000170060	ENSMUST00000195172	-100.86
ENSMUST00000170060	ENSMUST00000146654	-100.86
ENSMUST00000170060	ENSMUST00000211359	-100.86
ENSMUST00000170060	ENSMUST00000126640	-101.91
ENSMUST00000170060	ENSMUST00000123278	-100.86
ENSMUST00000170060	ENSMUST00000139288	-102.41
ENSMUST00000165066	ENSMUST00000209109	-104.06
ENSMUST00000165066	ENSMUST00000129907	-104.06
ENSMUST00000034766	ENSMUST00000201682	-105.56
ENSMUST00000034774	ENSMUST00000209232	-100.06
ENSMUST00000034774	ENSMUST00000181272	-102.36
ENSMUST00000034774	ENSMUST00000205083	-100.06
ENSMUST00000052478	ENSMUST00000193609	-100.86
ENSMUST00000052478	ENSMUST00000206449	-100.86
ENSMUST00000052478	ENSMUST00000130493	-100.76
ENSMUST00000052478	ENSMUST00000195879	-100.01
ENSMUST00000052478	ENSMUST00000205083	-100.86
ENSMUST00000052478	ENSMUST00000192994	-100.86
ENSMUST00000043227	ENSMUST00000181592	-100.86
ENSMUST00000043227	ENSMUST00000092265	-100.86
ENSMUST00000043227	ENSMUST00000199286	-100.76
ENSMUST00000043227	ENSMUST00000193177	-100.86
ENSMUST00000043227	ENSMUST00000211359	-100.76
ENSMUST00000043227	ENSMUST00000123278	-100.76
ENSMUST00000210326	ENSMUST00000195460	-105.06
ENSMUST00000027754	ENSMUST00000141810	-104.46
ENSMUST00000204325	ENSMUST00000209109	-102.06
ENSMUST00000204325	ENSMUST00000181087	-102.26
ENSMUST00000204325	ENSMUST00000208333	-103.06
ENSMUST00000204325	ENSMUST00000129907	-102.06
ENSMUST00000092089	ENSMUST00000131801	-105.09
ENSMUST00000071852	ENSMUST00000195460	-105.36
ENSMUST00000171702	ENSMUST00000206449	-101.21
ENSMUST00000116605	ENSMUST00000131801	-100.66
ENSMUST00000116605	ENSMUST00000198417	-100.26
ENSMUST00000103182	ENSMUST00000206449	-100.76
ENSMUST00000103182	ENSMUST00000209232	-100.86
ENSMUST00000103182	ENSMUST00000181272	-100.56
ENSMUST00000103182	ENSMUST00000202931	-100.86
ENSMUST00000103182	ENSMUST00000192646	-100.86
ENSMUST00000103182	ENSMUST00000201829	-100.86
ENSMUST00000103182	ENSMUST00000212623	-100.86
ENSMUST00000103182	ENSMUST00000207441	-100.86
ENSMUST00000112960	ENSMUST00000112812	-100.11
ENSMUST00000202435	ENSMUST00000199286	-102.11
ENSMUST00000202435	ENSMUST00000209109	-100.46
ENSMUST00000017153	ENSMUST00000199286	-101.81
ENSMUST00000017153	ENSMUST00000209109	-101.21
ENSMUST00000075992	ENSMUST00000193393	-100.06
ENSMUST00000075992	ENSMUST00000153572	-100.86
ENSMUST00000075992	ENSMUST00000126252	-100.56
ENSMUST00000075992	ENSMUST00000142433	-102.36
ENSMUST00000075992	ENSMUST00000199286	-100.86
ENSMUST00000075992	ENSMUST00000195864	-100.86
ENSMUST00000075992	ENSMUST00000194882	-100.86
ENSMUST00000075992	ENSMUST00000195460	-100.86
ENSMUST00000075992	ENSMUST00000196660	-101.16
ENSMUST00000075992	ENSMUST00000194704	-100.86
ENSMUST00000075992	ENSMUST00000209731	-100.86
ENSMUST00000075992	ENSMUST00000129907	-100.86
ENSMUST00000075992	ENSMUST00000146654	-100.86
ENSMUST00000075992	ENSMUST00000211359	-100.86
ENSMUST00000075992	ENSMUST00000187415	-100.86
ENSMUST00000075992	ENSMUST00000123278	-100.86
ENSMUST00000189946	ENSMUST00000206449	-102.46
ENSMUST00000075052	ENSMUST00000209232	-100.36
ENSMUST00000075052	ENSMUST00000195460	-101.81
ENSMUST00000075052	ENSMUST00000118575	-100.76
ENSMUST00000026220	ENSMUST00000202931	-102.21
ENSMUST00000023213	ENSMUST00000131801	-106.16
ENSMUST00000055144	ENSMUST00000195460	-105.31
ENSMUST00000159645	ENSMUST00000181874	-100.86
ENSMUST00000159645	ENSMUST00000209232	-100.86
ENSMUST00000159645	ENSMUST00000202931	-100.86
ENSMUST00000159645	ENSMUST00000205083	-100.76
ENSMUST00000159645	ENSMUST00000212623	-100.76
ENSMUST00000159645	ENSMUST00000207441	-100.86
ENSMUST00000035043	ENSMUST00000126252	-101.46
ENSMUST00000035043	ENSMUST00000196660	-100.81
ENSMUST00000035043	ENSMUST00000156831	-100.81
ENSMUST00000035043	ENSMUST00000133948	-100.81
ENSMUST00000035043	ENSMUST00000187415	-100.81
ENSMUST00000108184	ENSMUST00000201682	-100.76
ENSMUST00000108184	ENSMUST00000153572	-100.76
ENSMUST00000108184	ENSMUST00000131801	-100.76
ENSMUST00000108184	ENSMUST00000197382	-100.76
ENSMUST00000108184	ENSMUST00000126252	-100.76
ENSMUST00000108184	ENSMUST00000142433	-100.36
ENSMUST00000108184	ENSMUST00000199286	-100.76
ENSMUST00000108184	ENSMUST00000211464	-100.76
ENSMUST00000108184	ENSMUST00000195864	-100.76
ENSMUST00000108184	ENSMUST00000194882	-100.76
ENSMUST00000108184	ENSMUST00000196660	-100.76
ENSMUST00000108184	ENSMUST00000128292	-100.76
ENSMUST00000108184	ENSMUST00000141810	-100.76
ENSMUST00000108184	ENSMUST00000194704	-100.76
ENSMUST00000108184	ENSMUST00000209731	-100.76
ENSMUST00000108184	ENSMUST00000209109	-100.76
ENSMUST00000108184	ENSMUST00000129907	-100.76
ENSMUST00000108184	ENSMUST00000195172	-100.06
ENSMUST00000108184	ENSMUST00000156831	-100.76
ENSMUST00000108184	ENSMUST00000133948	-100.76
ENSMUST00000108184	ENSMUST00000134427	-100.76
ENSMUST00000108184	ENSMUST00000211359	-100.76
ENSMUST00000108184	ENSMUST00000187415	-100.76
ENSMUST00000108184	ENSMUST00000123278	-100.76
ENSMUST00000108184	ENSMUST00000139288	-100.86
ENSMUST00000028123	ENSMUST00000134427	-101.36
ENSMUST00000022663	ENSMUST00000206449	-100.71
ENSMUST00000178611	ENSMUST00000202931	-100.80
ENSMUST00000169453	ENSMUST00000195172	-100.06
ENSMUST00000181509	ENSMUST00000201682	-100.76
ENSMUST00000181509	ENSMUST00000153572	-100.76
ENSMUST00000181509	ENSMUST00000131801	-100.76
ENSMUST00000181509	ENSMUST00000197382	-100.76
ENSMUST00000181509	ENSMUST00000126252	-100.76
ENSMUST00000181509	ENSMUST00000142433	-100.36
ENSMUST00000181509	ENSMUST00000211464	-100.76
ENSMUST00000181509	ENSMUST00000193177	-100.76
ENSMUST00000181509	ENSMUST00000195864	-100.76
ENSMUST00000181509	ENSMUST00000194882	-100.76
ENSMUST00000181509	ENSMUST00000195460	-100.76
ENSMUST00000181509	ENSMUST00000196660	-100.76
ENSMUST00000181509	ENSMUST00000128292	-100.76
ENSMUST00000181509	ENSMUST00000194704	-100.76
ENSMUST00000181509	ENSMUST00000209731	-100.76
ENSMUST00000181509	ENSMUST00000209109	-100.76
ENSMUST00000181509	ENSMUST00000202890	-100.76
ENSMUST00000181509	ENSMUST00000195172	-100.06
ENSMUST00000181509	ENSMUST00000156831	-100.76
ENSMUST00000181509	ENSMUST00000133948	-100.76
ENSMUST00000181509	ENSMUST00000146654	-100.76
ENSMUST00000181509	ENSMUST00000134427	-100.76
ENSMUST00000181509	ENSMUST00000211359	-100.76
ENSMUST00000181509	ENSMUST00000187415	-100.76
ENSMUST00000181509	ENSMUST00000123278	-100.76
ENSMUST00000180387	ENSMUST00000209109	-102.06
ENSMUST00000180387	ENSMUST00000181087	-102.26
ENSMUST00000180387	ENSMUST00000208333	-103.06
ENSMUST00000180387	ENSMUST00000129907	-102.06
ENSMUST00000118707	ENSMUST00000130493	-101.06
ENSMUST00000118707	ENSMUST00000202931	-100.76
ENSMUST00000118707	ENSMUST00000205083	-100.96
ENSMUST00000118707	ENSMUST00000207441	-100.76
ENSMUST00000114982	ENSMUST00000209109	-104.66
ENSMUST00000114982	ENSMUST00000129907	-104.66
ENSMUST00000029307	ENSMUST00000209232	-101.16
ENSMUST00000029307	ENSMUST00000130493	-100.76
ENSMUST00000029307	ENSMUST00000188984	-100.36
ENSMUST00000029307	ENSMUST00000205083	-100.36
ENSMUST00000029307	ENSMUST00000212623	-100.36
ENSMUST00000029307	ENSMUST00000207441	-100.76
ENSMUST00000029307	ENSMUST00000118575	-101.66
ENSMUST00000111072	ENSMUST00000131801	-101.31
ENSMUST00000111072	ENSMUST00000195460	-101.01
ENSMUST00000023774	ENSMUST00000131801	-100.86
ENSMUST00000023774	ENSMUST00000197382	-100.86
ENSMUST00000023774	ENSMUST00000199286	-100.86
ENSMUST00000023774	ENSMUST00000211464	-100.86
ENSMUST00000023774	ENSMUST00000195864	-100.86
ENSMUST00000023774	ENSMUST00000194882	-100.86
ENSMUST00000023774	ENSMUST00000196660	-100.86
ENSMUST00000023774	ENSMUST00000194704	-100.86
ENSMUST00000023774	ENSMUST00000209731	-100.86
ENSMUST00000023774	ENSMUST00000209109	-100.86
ENSMUST00000023774	ENSMUST00000129907	-100.76
ENSMUST00000023774	ENSMUST00000195172	-100.86
ENSMUST00000023774	ENSMUST00000156831	-101.16
ENSMUST00000023774	ENSMUST00000133948	-101.16
ENSMUST00000023774	ENSMUST00000146654	-100.86
ENSMUST00000023774	ENSMUST00000134427	-100.86
ENSMUST00000023774	ENSMUST00000211359	-100.86
ENSMUST00000023774	ENSMUST00000187415	-100.86
ENSMUST00000023774	ENSMUST00000123278	-100.86
ENSMUST00000023774	ENSMUST00000139288	-100.86
ENSMUST00000077925	ENSMUST00000153572	-100.76
ENSMUST00000077925	ENSMUST00000131801	-100.76
ENSMUST00000077925	ENSMUST00000193177	-100.76
ENSMUST00000077925	ENSMUST00000196660	-100.76
ENSMUST00000077925	ENSMUST00000202890	-100.76
ENSMUST00000149011	ENSMUST00000153572	-100.96
ENSMUST00000149011	ENSMUST00000131801	-100.76
ENSMUST00000149011	ENSMUST00000197382	-100.76
ENSMUST00000149011	ENSMUST00000126252	-100.76
ENSMUST00000149011	ENSMUST00000199286	-100.76
ENSMUST00000149011	ENSMUST00000193177	-100.76
ENSMUST00000149011	ENSMUST00000195864	-100.76
ENSMUST00000149011	ENSMUST00000194882	-100.76
ENSMUST00000149011	ENSMUST00000195460	-100.76
ENSMUST00000149011	ENSMUST00000196660	-100.96
ENSMUST00000149011	ENSMUST00000194704	-100.76
ENSMUST00000149011	ENSMUST00000209731	-100.76
ENSMUST00000149011	ENSMUST00000209109	-100.76
ENSMUST00000149011	ENSMUST00000195172	-100.06
ENSMUST00000149011	ENSMUST00000146654	-100.76
ENSMUST00000149011	ENSMUST00000134427	-100.96
ENSMUST00000149011	ENSMUST00000211359	-100.76
ENSMUST00000149011	ENSMUST00000187415	-100.76
ENSMUST00000038280	ENSMUST00000193609	-101.16
ENSMUST00000038280	ENSMUST00000209232	-100.86
ENSMUST00000038280	ENSMUST00000202931	-101.16
ENSMUST00000038280	ENSMUST00000212623	-101.51
ENSMUST00000038280	ENSMUST00000192994	-101.16
ENSMUST00000030446	ENSMUST00000181874	-100.76
ENSMUST00000030446	ENSMUST00000206449	-101.06
ENSMUST00000030446	ENSMUST00000209232	-100.86
ENSMUST00000030446	ENSMUST00000130493	-101.06
ENSMUST00000030446	ENSMUST00000202931	-100.86
ENSMUST00000030446	ENSMUST00000188984	-100.76
ENSMUST00000030446	ENSMUST00000195879	-100.86
ENSMUST00000030446	ENSMUST00000192646	-100.86
ENSMUST00000030446	ENSMUST00000112812	-100.86
ENSMUST00000030446	ENSMUST00000201829	-100.76
ENSMUST00000030446	ENSMUST00000212623	-100.76
ENSMUST00000030446	ENSMUST00000207441	-100.86
ENSMUST00000030446	ENSMUST00000203194	-100.96
ENSMUST00000030446	ENSMUST00000192994	-100.86
ENSMUST00000030446	ENSMUST00000193796	-100.76
ENSMUST00000030446	ENSMUST00000118575	-100.76
ENSMUST00000159086	ENSMUST00000181592	-100.76
ENSMUST00000159086	ENSMUST00000153572	-100.76
ENSMUST00000159086	ENSMUST00000092265	-100.76
ENSMUST00000159086	ENSMUST00000131801	-100.76
ENSMUST00000159086	ENSMUST00000197382	-100.76
ENSMUST00000159086	ENSMUST00000142433	-100.36
ENSMUST00000159086	ENSMUST00000199286	-100.76
ENSMUST00000159086	ENSMUST00000211464	-100.76
ENSMUST00000159086	ENSMUST00000193177	-100.76
ENSMUST00000159086	ENSMUST00000195864	-100.76
ENSMUST00000159086	ENSMUST00000194882	-100.76
ENSMUST00000159086	ENSMUST00000195460	-100.76
ENSMUST00000159086	ENSMUST00000196660	-100.76
ENSMUST00000159086	ENSMUST00000194704	-100.76
ENSMUST00000159086	ENSMUST00000209109	-100.76
ENSMUST00000159086	ENSMUST00000202890	-100.76
ENSMUST00000159086	ENSMUST00000129907	-100.76
ENSMUST00000159086	ENSMUST00000195172	-100.76
ENSMUST00000159086	ENSMUST00000156831	-100.76
ENSMUST00000159086	ENSMUST00000133948	-100.76
ENSMUST00000159086	ENSMUST00000146654	-100.76
ENSMUST00000159086	ENSMUST00000134427	-100.76
ENSMUST00000159086	ENSMUST00000187415	-100.76
ENSMUST00000159086	ENSMUST00000139288	-100.86
ENSMUST00000084474	ENSMUST00000209109	-103.26
ENSMUST00000084474	ENSMUST00000181087	-103.16
ENSMUST00000084474	ENSMUST00000129907	-103.26
ENSMUST00000110227	ENSMUST00000195460	-107.56
ENSMUST00000077440	ENSMUST00000195172	-100.06
ENSMUST00000006952	ENSMUST00000209232	-100.86
ENSMUST00000162963	ENSMUST00000153572	-100.76
ENSMUST00000162963	ENSMUST00000156831	-100.76
ENSMUST00000162963	ENSMUST00000133948	-100.76
ENSMUST00000037154	ENSMUST00000181874	-100.76
ENSMUST00000037154	ENSMUST00000193609	-100.86
ENSMUST00000037154	ENSMUST00000206449	-101.06
ENSMUST00000037154	ENSMUST00000209232	-100.86
ENSMUST00000037154	ENSMUST00000202931	-100.86
ENSMUST00000037154	ENSMUST00000188984	-100.76
ENSMUST00000037154	ENSMUST00000195879	-100.86
ENSMUST00000037154	ENSMUST00000192646	-100.86
ENSMUST00000037154	ENSMUST00000112812	-100.86
ENSMUST00000037154	ENSMUST00000205083	-103.76
ENSMUST00000037154	ENSMUST00000201829	-100.86
ENSMUST00000037154	ENSMUST00000212623	-100.76
ENSMUST00000037154	ENSMUST00000207441	-100.76
ENSMUST00000037154	ENSMUST00000203194	-100.96
ENSMUST00000037154	ENSMUST00000192994	-100.86
ENSMUST00000037154	ENSMUST00000193796	-100.76
ENSMUST00000037154	ENSMUST00000118575	-100.76
ENSMUST00000089473	ENSMUST00000131801	-103.51
ENSMUST00000077119	ENSMUST00000206449	-100.71
ENSMUST00000108278	ENSMUST00000202931	-102.01
ENSMUST00000046870	ENSMUST00000199286	-102.96
ENSMUST00000046870	ENSMUST00000209109	-101.36
ENSMUST00000046870	ENSMUST00000181087	-102.96
ENSMUST00000046870	ENSMUST00000208333	-103.26
ENSMUST00000117446	ENSMUST00000209109	-101.36
ENSMUST00000117446	ENSMUST00000129907	-101.36
ENSMUST00000168584	ENSMUST00000206449	-102.51
ENSMUST00000007216	ENSMUST00000202931	-106.66
ENSMUST00000109443	ENSMUST00000209109	-103.86
ENSMUST00000111215	ENSMUST00000198417	-102.14
ENSMUST00000094805	ENSMUST00000201682	-100.96
ENSMUST00000094805	ENSMUST00000153572	-100.96
ENSMUST00000094805	ENSMUST00000131801	-101.71
ENSMUST00000094805	ENSMUST00000199286	-100.76
ENSMUST00000094805	ENSMUST00000211464	-100.76
ENSMUST00000094805	ENSMUST00000195864	-100.76
ENSMUST00000094805	ENSMUST00000194882	-100.76
ENSMUST00000094805	ENSMUST00000195460	-110.36
ENSMUST00000094805	ENSMUST00000196660	-100.96
ENSMUST00000094805	ENSMUST00000128292	-100.76
ENSMUST00000094805	ENSMUST00000194704	-100.76
ENSMUST00000094805	ENSMUST00000209731	-100.76
ENSMUST00000094805	ENSMUST00000129907	-100.76
ENSMUST00000094805	ENSMUST00000195172	-100.06
ENSMUST00000094805	ENSMUST00000156831	-100.76
ENSMUST00000094805	ENSMUST00000133948	-100.76
ENSMUST00000094805	ENSMUST00000211359	-100.76
ENSMUST00000094805	ENSMUST00000187415	-100.76
ENSMUST00000094805	ENSMUST00000123278	-100.76
ENSMUST00000094805	ENSMUST00000139288	-100.86
ENSMUST00000110399	ENSMUST00000195460	-105.16
ENSMUST00000169449	ENSMUST00000206449	-101.16
ENSMUST00000169449	ENSMUST00000209232	-101.16
ENSMUST00000169449	ENSMUST00000202931	-101.16
ENSMUST00000169449	ENSMUST00000205083	-101.16
ENSMUST00000169449	ENSMUST00000207441	-101.16
ENSMUST00000211140	ENSMUST00000181874	-101.16
ENSMUST00000211140	ENSMUST00000209232	-100.86
ENSMUST00000211140	ENSMUST00000205083	-100.76
ENSMUST00000211140	ENSMUST00000201829	-101.16
ENSMUST00000211140	ENSMUST00000212623	-101.51
ENSMUST00000211140	ENSMUST00000193796	-101.16
ENSMUST00000211140	ENSMUST00000118575	-100.81
ENSMUST00000097811	ENSMUST00000199286	-101.96
ENSMUST00000097811	ENSMUST00000209109	-100.46
ENSMUST00000097811	ENSMUST00000181087	-102.06
ENSMUST00000097811	ENSMUST00000208333	-102.06
ENSMUST00000075724	ENSMUST00000206449	-101.36
ENSMUST00000075724	ENSMUST00000134427	-102.36
ENSMUST00000112645	ENSMUST00000131801	-100.01
ENSMUST00000061372	ENSMUST00000208880	-103.61
ENSMUST00000025477	ENSMUST00000205083	-104.36
ENSMUST00000171691	ENSMUST00000181592	-102.41
ENSMUST00000171691	ENSMUST00000092265	-102.41
ENSMUST00000171691	ENSMUST00000199286	-100.86
ENSMUST00000171691	ENSMUST00000196660	-100.86
ENSMUST00000171691	ENSMUST00000209109	-100.86
ENSMUST00000171691	ENSMUST00000195172	-100.86
ENSMUST00000171691	ENSMUST00000126640	-101.26
ENSMUST00000210106	ENSMUST00000209541	-107.91
ENSMUST00000090195	ENSMUST00000199286	-103.26
ENSMUST00000090195	ENSMUST00000209109	-101.36
ENSMUST00000090195	ENSMUST00000181087	-103.26
ENSMUST00000090195	ENSMUST00000208333	-103.26
ENSMUST00000172271	ENSMUST00000190845	-100.96
ENSMUST00000042970	ENSMUST00000209109	-101.36
ENSMUST00000042970	ENSMUST00000208333	-102.96
ENSMUST00000099241	ENSMUST00000209109	-101.36
ENSMUST00000099241	ENSMUST00000181087	-102.96
ENSMUST00000099241	ENSMUST00000208333	-102.96
ENSMUST00000198474	ENSMUST00000131801	-103.06
ENSMUST00000164219	ENSMUST00000181272	-101.01
ENSMUST00000106545	ENSMUST00000195460	-107.56
ENSMUST00000041139	ENSMUST00000153572	-100.86
ENSMUST00000041139	ENSMUST00000131801	-100.86
ENSMUST00000041139	ENSMUST00000197382	-100.86
ENSMUST00000041139	ENSMUST00000142433	-100.46
ENSMUST00000041139	ENSMUST00000199286	-100.86
ENSMUST00000041139	ENSMUST00000211464	-100.86
ENSMUST00000041139	ENSMUST00000193177	-100.76
ENSMUST00000041139	ENSMUST00000195864	-100.86
ENSMUST00000041139	ENSMUST00000194882	-100.86
ENSMUST00000041139	ENSMUST00000195460	-100.86
ENSMUST00000041139	ENSMUST00000196660	-101.16
ENSMUST00000041139	ENSMUST00000141810	-100.86
ENSMUST00000041139	ENSMUST00000194704	-100.86
ENSMUST00000041139	ENSMUST00000209109	-100.86
ENSMUST00000041139	ENSMUST00000181087	-102.26
ENSMUST00000041139	ENSMUST00000208333	-104.46
ENSMUST00000041139	ENSMUST00000195172	-100.86
ENSMUST00000041139	ENSMUST00000156831	-101.16
ENSMUST00000041139	ENSMUST00000133948	-101.16
ENSMUST00000041139	ENSMUST00000146654	-100.86
ENSMUST00000041139	ENSMUST00000134427	-100.86
ENSMUST00000041139	ENSMUST00000211359	-100.86
ENSMUST00000041139	ENSMUST00000187415	-100.86
ENSMUST00000041139	ENSMUST00000123278	-100.86
ENSMUST00000089534	ENSMUST00000182891	-101.91
ENSMUST00000164983	ENSMUST00000206449	-101.21
ENSMUST00000081544	ENSMUST00000199286	-101.96
ENSMUST00000081544	ENSMUST00000209109	-100.46
ENSMUST00000081544	ENSMUST00000181087	-102.06
ENSMUST00000081544	ENSMUST00000208333	-102.06
ENSMUST00000091259	ENSMUST00000195460	-105.16
ENSMUST00000115526	ENSMUST00000196543	-100.86
ENSMUST00000065248	ENSMUST00000131801	-107.96
ENSMUST00000029709	ENSMUST00000209232	-100.76
ENSMUST00000173932	ENSMUST00000181874	-100.76
ENSMUST00000173932	ENSMUST00000193609	-100.76
ENSMUST00000173932	ENSMUST00000209232	-100.86
ENSMUST00000173932	ENSMUST00000188984	-100.76
ENSMUST00000173932	ENSMUST00000195879	-100.76
ENSMUST00000173932	ENSMUST00000209109	-102.96
ENSMUST00000173932	ENSMUST00000112812	-100.76
ENSMUST00000173932	ENSMUST00000201829	-100.76
ENSMUST00000173932	ENSMUST00000212623	-100.76
ENSMUST00000173932	ENSMUST00000207441	-100.76
ENSMUST00000173932	ENSMUST00000129907	-102.96
ENSMUST00000173932	ENSMUST00000193796	-100.76
ENSMUST00000186349	ENSMUST00000209109	-102.06
ENSMUST00000186349	ENSMUST00000181087	-102.26
ENSMUST00000186349	ENSMUST00000208333	-103.06
ENSMUST00000186349	ENSMUST00000129907	-102.06
ENSMUST00000143916	ENSMUST00000199286	-103.26
ENSMUST00000143916	ENSMUST00000209109	-101.36
ENSMUST00000143916	ENSMUST00000181087	-102.96
ENSMUST00000103146	ENSMUST00000131801	-116.71
ENSMUST00000038388	ENSMUST00000195460	-107.26
ENSMUST00000029423	ENSMUST00000201682	-100.96
ENSMUST00000029423	ENSMUST00000153572	-100.96
ENSMUST00000029423	ENSMUST00000131801	-100.76
ENSMUST00000029423	ENSMUST00000197382	-100.76
ENSMUST00000029423	ENSMUST00000126252	-100.76
ENSMUST00000029423	ENSMUST00000142433	-100.36
ENSMUST00000029423	ENSMUST00000199286	-100.76
ENSMUST00000029423	ENSMUST00000211464	-100.76
ENSMUST00000029423	ENSMUST00000195864	-100.76
ENSMUST00000029423	ENSMUST00000194882	-100.76
ENSMUST00000029423	ENSMUST00000195460	-100.76
ENSMUST00000029423	ENSMUST00000196660	-100.96
ENSMUST00000029423	ENSMUST00000128292	-100.76
ENSMUST00000029423	ENSMUST00000141810	-100.76
ENSMUST00000029423	ENSMUST00000194704	-100.76
ENSMUST00000029423	ENSMUST00000209731	-100.76
ENSMUST00000029423	ENSMUST00000209109	-100.76
ENSMUST00000029423	ENSMUST00000129907	-100.76
ENSMUST00000029423	ENSMUST00000195172	-100.06
ENSMUST00000029423	ENSMUST00000156831	-100.76
ENSMUST00000029423	ENSMUST00000133948	-100.76
ENSMUST00000029423	ENSMUST00000146654	-100.76
ENSMUST00000029423	ENSMUST00000134427	-100.96
ENSMUST00000029423	ENSMUST00000211359	-100.76
ENSMUST00000029423	ENSMUST00000187415	-100.76
ENSMUST00000029423	ENSMUST00000123278	-100.76
ENSMUST00000029423	ENSMUST00000139288	-100.86
ENSMUST00000025411	ENSMUST00000209232	-100.86
ENSMUST00000025411	ENSMUST00000212623	-100.76
ENSMUST00000025411	ENSMUST00000207441	-100.86
ENSMUST00000025411	ENSMUST00000118575	-100.76
ENSMUST00000138062	ENSMUST00000131801	-101.89
ENSMUST00000114513	ENSMUST00000206449	-104.66
ENSMUST00000054945	ENSMUST00000206449	-100.36
ENSMUST00000112370	ENSMUST00000131801	-100.91
ENSMUST00000112370	ENSMUST00000195460	-100.41
ENSMUST00000144897	ENSMUST00000131801	-105.51
ENSMUST00000106867	ENSMUST00000205083	-104.36
ENSMUST00000089654	ENSMUST00000208880	-106.56
ENSMUST00000089654	ENSMUST00000206449	-100.44
ENSMUST00000089654	ENSMUST00000204451	-102.66
ENSMUST00000035336	ENSMUST00000195460	-101.41
ENSMUST00000111286	ENSMUST00000153572	-100.96
ENSMUST00000111286	ENSMUST00000131801	-100.76
ENSMUST00000111286	ENSMUST00000197382	-100.86
ENSMUST00000111286	ENSMUST00000199286	-100.76
ENSMUST00000111286	ENSMUST00000195864	-100.76
ENSMUST00000111286	ENSMUST00000194882	-100.76
ENSMUST00000111286	ENSMUST00000195460	-100.76
ENSMUST00000111286	ENSMUST00000196660	-100.96
ENSMUST00000111286	ENSMUST00000194704	-100.76
ENSMUST00000111286	ENSMUST00000209109	-100.76
ENSMUST00000111286	ENSMUST00000129907	-100.76
ENSMUST00000111286	ENSMUST00000156831	-100.76
ENSMUST00000111286	ENSMUST00000133948	-100.76
ENSMUST00000111286	ENSMUST00000146654	-100.76
ENSMUST00000111286	ENSMUST00000211359	-100.76
ENSMUST00000111286	ENSMUST00000187415	-100.76
ENSMUST00000054836	ENSMUST00000181592	-100.86
ENSMUST00000054836	ENSMUST00000092265	-100.86
ENSMUST00000054836	ENSMUST00000131801	-100.86
ENSMUST00000054836	ENSMUST00000199286	-100.86
ENSMUST00000054836	ENSMUST00000193177	-100.76
ENSMUST00000054836	ENSMUST00000195864	-100.86
ENSMUST00000054836	ENSMUST00000194882	-100.86
ENSMUST00000054836	ENSMUST00000195460	-100.86
ENSMUST00000054836	ENSMUST00000194704	-100.86
ENSMUST00000054836	ENSMUST00000202890	-100.76
ENSMUST00000054836	ENSMUST00000156831	-100.76
ENSMUST00000054836	ENSMUST00000133948	-100.76
ENSMUST00000054836	ENSMUST00000146654	-100.86
ENSMUST00000054836	ENSMUST00000211359	-100.86
ENSMUST00000054836	ENSMUST00000187415	-100.86
ENSMUST00000054836	ENSMUST00000123278	-100.86
ENSMUST00000102964	ENSMUST00000139822	-101.21
ENSMUST00000075249	ENSMUST00000190845	-100.06
ENSMUST00000087086	ENSMUST00000209109	-103.06
ENSMUST00000087086	ENSMUST00000129907	-103.06
ENSMUST00000018651	ENSMUST00000131801	-109.01
ENSMUST00000049530	ENSMUST00000134427	-100.26
ENSMUST00000014218	ENSMUST00000131801	-103.61
ENSMUST00000080210	ENSMUST00000206449	-101.16
ENSMUST00000080210	ENSMUST00000209232	-101.16
ENSMUST00000080210	ENSMUST00000202931	-101.16
ENSMUST00000080210	ENSMUST00000195879	-101.16
ENSMUST00000080210	ENSMUST00000209109	-101.36
ENSMUST00000080210	ENSMUST00000212623	-101.51
ENSMUST00000080210	ENSMUST00000129907	-101.36
ENSMUST00000080210	ENSMUST00000203194	-100.76
ENSMUST00000080210	ENSMUST00000192994	-101.16
ENSMUST00000080210	ENSMUST00000193796	-101.16
ENSMUST00000000284	ENSMUST00000197382	-103.16
ENSMUST00000047786	ENSMUST00000212623	-100.61
ENSMUST00000042561	ENSMUST00000209109	-101.16
ENSMUST00000042561	ENSMUST00000129907	-101.16
ENSMUST00000107756	ENSMUST00000199286	-102.96
ENSMUST00000107756	ENSMUST00000181087	-102.96
ENSMUST00000107756	ENSMUST00000208333	-103.26
ENSMUST00000186568	ENSMUST00000141810	-104.46
ENSMUST00000180023	ENSMUST00000181874	-100.76
ENSMUST00000180023	ENSMUST00000209232	-100.46
ENSMUST00000180023	ENSMUST00000130493	-100.76
ENSMUST00000180023	ENSMUST00000181272	-102.66
ENSMUST00000180023	ENSMUST00000202931	-100.76
ENSMUST00000180023	ENSMUST00000203194	-100.96
ENSMUST00000152103	ENSMUST00000190845	-100.96
ENSMUST00000152103	ENSMUST00000156831	-101.16
ENSMUST00000152103	ENSMUST00000133948	-101.16
ENSMUST00000015987	ENSMUST00000209109	-101.36
ENSMUST00000114890	ENSMUST00000199286	-102.86
ENSMUST00000114890	ENSMUST00000209109	-103.76
ENSMUST00000114890	ENSMUST00000181087	-102.96
ENSMUST00000114890	ENSMUST00000208333	-102.96
ENSMUST00000057844	ENSMUST00000131801	-103.32
ENSMUST00000112959	ENSMUST00000197382	-105.16
ENSMUST00000112959	ENSMUST00000201829	-100.06
ENSMUST00000112959	ENSMUST00000203194	-100.26
ENSMUST00000040184	ENSMUST00000206449	-100.86
ENSMUST00000040184	ENSMUST00000195879	-100.66
ENSMUST00000040184	ENSMUST00000192646	-100.86
ENSMUST00000040184	ENSMUST00000112812	-100.86
ENSMUST00000040184	ENSMUST00000205083	-100.86
ENSMUST00000040184	ENSMUST00000212623	-100.86
ENSMUST00000040184	ENSMUST00000207441	-100.86
ENSMUST00000040184	ENSMUST00000192994	-100.86
ENSMUST00000040184	ENSMUST00000118575	-100.86
ENSMUST00000097809	ENSMUST00000199286	-101.96
ENSMUST00000097809	ENSMUST00000209109	-100.46
ENSMUST00000097809	ENSMUST00000181087	-102.06
ENSMUST00000097809	ENSMUST00000208333	-102.06
ENSMUST00000114157	ENSMUST00000153572	-100.86
ENSMUST00000114157	ENSMUST00000197382	-100.86
ENSMUST00000114157	ENSMUST00000199286	-100.86
ENSMUST00000114157	ENSMUST00000211464	-100.76
ENSMUST00000114157	ENSMUST00000193177	-100.86
ENSMUST00000114157	ENSMUST00000196660	-100.76
ENSMUST00000114157	ENSMUST00000128292	-100.56
ENSMUST00000114157	ENSMUST00000209109	-101.51
ENSMUST00000114157	ENSMUST00000129907	-100.86
ENSMUST00000114157	ENSMUST00000156831	-100.76
ENSMUST00000114157	ENSMUST00000133948	-100.76
ENSMUST00000114157	ENSMUST00000139288	-100.86
ENSMUST00000159789	ENSMUST00000181811	-100.11
ENSMUST00000111757	ENSMUST00000206449	-101.41
ENSMUST00000111757	ENSMUST00000134427	-101.71
ENSMUST00000020749	ENSMUST00000131801	-110.11
ENSMUST00000004959	ENSMUST00000208333	-106.56
ENSMUST00000098792	ENSMUST00000206449	-102.51
ENSMUST00000095467	ENSMUST00000199286	-103.26
ENSMUST00000095467	ENSMUST00000209109	-101.36
ENSMUST00000095467	ENSMUST00000181087	-103.26
ENSMUST00000095467	ENSMUST00000208333	-103.26
ENSMUST00000124693	ENSMUST00000196660	-115.81
ENSMUST00000079902	ENSMUST00000209232	-101.16
ENSMUST00000079902	ENSMUST00000207441	-100.76
ENSMUST00000079902	ENSMUST00000118575	-103.76
ENSMUST00000148451	ENSMUST00000202931	-102.11
ENSMUST00000211979	ENSMUST00000206449	-100.01
ENSMUST00000029297	ENSMUST00000181592	-100.86
ENSMUST00000029297	ENSMUST00000092265	-100.86
ENSMUST00000029297	ENSMUST00000193177	-100.76
ENSMUST00000029297	ENSMUST00000209109	-100.86
ENSMUST00000029297	ENSMUST00000129907	-100.76
ENSMUST00000029297	ENSMUST00000190845	-100.96
ENSMUST00000029297	ENSMUST00000211359	-100.86
ENSMUST00000165684	ENSMUST00000131801	-105.51
ENSMUST00000027797	ENSMUST00000181087	-100.66
ENSMUST00000027797	ENSMUST00000208333	-103.06
ENSMUST00000029445	ENSMUST00000131801	-110.81
ENSMUST00000029445	ENSMUST00000209731	-100.51
ENSMUST00000029445	ENSMUST00000195172	-100.51
ENSMUST00000029445	ENSMUST00000156831	-102.51
ENSMUST00000029445	ENSMUST00000133948	-102.51
ENSMUST00000115273	ENSMUST00000199286	-101.96
ENSMUST00000115273	ENSMUST00000209109	-100.46
ENSMUST00000115273	ENSMUST00000181087	-102.06
ENSMUST00000115273	ENSMUST00000208333	-102.06
ENSMUST00000177551	ENSMUST00000195460	-107.56
ENSMUST00000106708	ENSMUST00000207441	-100.86
ENSMUST00000166964	ENSMUST00000131801	-104.71
ENSMUST00000138302	ENSMUST00000153572	-100.86
ENSMUST00000138302	ENSMUST00000131801	-100.86
ENSMUST00000138302	ENSMUST00000199286	-100.86
ENSMUST00000138302	ENSMUST00000195864	-100.86
ENSMUST00000138302	ENSMUST00000194882	-100.86
ENSMUST00000138302	ENSMUST00000195460	-100.86
ENSMUST00000138302	ENSMUST00000196660	-100.86
ENSMUST00000138302	ENSMUST00000194704	-100.86
ENSMUST00000138302	ENSMUST00000209109	-101.51
ENSMUST00000138302	ENSMUST00000202890	-100.86
ENSMUST00000138302	ENSMUST00000146654	-100.86
ENSMUST00000138302	ENSMUST00000134427	-100.86
ENSMUST00000138302	ENSMUST00000211359	-100.86
ENSMUST00000138302	ENSMUST00000123278	-100.86
ENSMUST00000138302	ENSMUST00000139288	-100.86
ENSMUST00000090541	ENSMUST00000202931	-100.80
ENSMUST00000151083	ENSMUST00000118575	-101.86
ENSMUST00000094315	ENSMUST00000181874	-100.86
ENSMUST00000094315	ENSMUST00000209232	-100.86
ENSMUST00000094315	ENSMUST00000202931	-100.86
ENSMUST00000094315	ENSMUST00000188984	-100.76
ENSMUST00000094315	ENSMUST00000205083	-100.76
ENSMUST00000094315	ENSMUST00000201829	-100.86
ENSMUST00000094315	ENSMUST00000212623	-100.76
ENSMUST00000094315	ENSMUST00000207441	-100.86
ENSMUST00000094315	ENSMUST00000193796	-100.76
ENSMUST00000094315	ENSMUST00000118575	-100.76
ENSMUST00000023769	ENSMUST00000199286	-100.76
ENSMUST00000023769	ENSMUST00000195864	-100.86
ENSMUST00000023769	ENSMUST00000194882	-100.86
ENSMUST00000023769	ENSMUST00000196660	-100.86
ENSMUST00000023769	ENSMUST00000141810	-100.86
ENSMUST00000023769	ENSMUST00000129907	-100.86
ENSMUST00000023769	ENSMUST00000187415	-100.86
ENSMUST00000183482	ENSMUST00000181087	-102.26
ENSMUST00000183482	ENSMUST00000208333	-103.06
ENSMUST00000032157	ENSMUST00000131801	-100.51
ENSMUST00000002837	ENSMUST00000131801	-102.71
ENSMUST00000002837	ENSMUST00000195460	-108.81
ENSMUST00000002837	ENSMUST00000198417	-102.34
ENSMUST00000063594	ENSMUST00000153572	-100.86
ENSMUST00000063594	ENSMUST00000197382	-100.86
ENSMUST00000063594	ENSMUST00000199286	-100.86
ENSMUST00000063594	ENSMUST00000211464	-100.76
ENSMUST00000063594	ENSMUST00000193177	-100.86
ENSMUST00000063594	ENSMUST00000196660	-100.76
ENSMUST00000063594	ENSMUST00000128292	-100.56
ENSMUST00000063594	ENSMUST00000209109	-101.51
ENSMUST00000063594	ENSMUST00000129907	-100.86
ENSMUST00000063594	ENSMUST00000156831	-100.76
ENSMUST00000063594	ENSMUST00000133948	-100.76
ENSMUST00000063594	ENSMUST00000139288	-100.86
ENSMUST00000077847	ENSMUST00000209109	-101.86
ENSMUST00000077847	ENSMUST00000129907	-101.86
ENSMUST00000021282	ENSMUST00000208880	-102.76
ENSMUST00000020441	ENSMUST00000195172	-102.26
ENSMUST00000130880	ENSMUST00000131801	-100.76
ENSMUST00000130880	ENSMUST00000197382	-100.76
ENSMUST00000130880	ENSMUST00000126252	-100.76
ENSMUST00000130880	ENSMUST00000142433	-100.36
ENSMUST00000130880	ENSMUST00000193177	-100.76
ENSMUST00000130880	ENSMUST00000195864	-100.76
ENSMUST00000130880	ENSMUST00000194882	-100.76
ENSMUST00000130880	ENSMUST00000195460	-100.76
ENSMUST00000130880	ENSMUST00000196660	-100.76
ENSMUST00000130880	ENSMUST00000128292	-100.76
ENSMUST00000130880	ENSMUST00000194704	-100.76
ENSMUST00000130880	ENSMUST00000209731	-100.76
ENSMUST00000130880	ENSMUST00000129907	-100.76
ENSMUST00000130880	ENSMUST00000195172	-100.76
ENSMUST00000130880	ENSMUST00000211359	-100.76
ENSMUST00000130880	ENSMUST00000187415	-100.76
ENSMUST00000105406	ENSMUST00000131801	-110.81
ENSMUST00000181779	ENSMUST00000153572	-100.76
ENSMUST00000181779	ENSMUST00000197382	-100.86
ENSMUST00000181779	ENSMUST00000193177	-100.76
ENSMUST00000181779	ENSMUST00000195864	-100.76
ENSMUST00000181779	ENSMUST00000194882	-100.76
ENSMUST00000181779	ENSMUST00000196660	-100.76
ENSMUST00000181779	ENSMUST00000194704	-100.76
ENSMUST00000181779	ENSMUST00000209731	-100.76
ENSMUST00000181779	ENSMUST00000209109	-100.76
ENSMUST00000181779	ENSMUST00000129907	-100.86
ENSMUST00000181779	ENSMUST00000195172	-100.06
ENSMUST00000181779	ENSMUST00000156831	-100.76
ENSMUST00000181779	ENSMUST00000133948	-100.76
ENSMUST00000181779	ENSMUST00000146654	-100.76
ENSMUST00000181779	ENSMUST00000134427	-100.76
ENSMUST00000181779	ENSMUST00000187415	-100.76
ENSMUST00000181779	ENSMUST00000123278	-100.76
ENSMUST00000159958	ENSMUST00000199286	-102.86
ENSMUST00000159958	ENSMUST00000209109	-101.36
ENSMUST00000159958	ENSMUST00000181087	-102.96
ENSMUST00000159958	ENSMUST00000208333	-102.96
ENSMUST00000138434	ENSMUST00000204451	-102.86
ENSMUST00000024797	ENSMUST00000206449	-100.76
ENSMUST00000024797	ENSMUST00000192646	-100.86
ENSMUST00000024797	ENSMUST00000112812	-100.86
ENSMUST00000024797	ENSMUST00000205083	-100.76
ENSMUST00000024797	ENSMUST00000201829	-100.86
ENSMUST00000024797	ENSMUST00000212623	-100.86
ENSMUST00000024797	ENSMUST00000207441	-100.86
ENSMUST00000024797	ENSMUST00000203194	-100.76
ENSMUST00000024797	ENSMUST00000118575	-100.86
ENSMUST00000173432	ENSMUST00000199286	-103.26
ENSMUST00000173432	ENSMUST00000209109	-101.36
ENSMUST00000173432	ENSMUST00000208333	-103.26
ENSMUST00000102518	ENSMUST00000181874	-100.86
ENSMUST00000102518	ENSMUST00000209232	-100.86
ENSMUST00000102518	ENSMUST00000130493	-101.06
ENSMUST00000102518	ENSMUST00000188984	-100.76
ENSMUST00000102518	ENSMUST00000205083	-100.96
ENSMUST00000102518	ENSMUST00000212623	-100.76
ENSMUST00000102518	ENSMUST00000207441	-100.86
ENSMUST00000201700	ENSMUST00000209109	-102.36
ENSMUST00000201700	ENSMUST00000208333	-103.06
ENSMUST00000201700	ENSMUST00000129907	-102.36
ENSMUST00000174078	ENSMUST00000192646	-101.71
ENSMUST00000208526	ENSMUST00000206449	-100.71
ENSMUST00000124577	ENSMUST00000204451	-100.96
ENSMUST00000129357	ENSMUST00000199286	-103.26
ENSMUST00000129357	ENSMUST00000209109	-101.36
ENSMUST00000129357	ENSMUST00000181087	-102.96
ENSMUST00000020399	ENSMUST00000134427	-100.51
ENSMUST00000039303	ENSMUST00000153572	-100.76
ENSMUST00000039303	ENSMUST00000199286	-100.76
ENSMUST00000039303	ENSMUST00000211464	-100.76
ENSMUST00000039303	ENSMUST00000193177	-100.86
ENSMUST00000039303	ENSMUST00000195864	-100.76
ENSMUST00000039303	ENSMUST00000194882	-100.76
ENSMUST00000039303	ENSMUST00000196660	-100.76
ENSMUST00000039303	ENSMUST00000128292	-100.76
ENSMUST00000039303	ENSMUST00000141810	-100.76
ENSMUST00000039303	ENSMUST00000194704	-100.76
ENSMUST00000039303	ENSMUST00000209731	-100.76
ENSMUST00000039303	ENSMUST00000209109	-100.06
ENSMUST00000039303	ENSMUST00000202890	-100.76
ENSMUST00000039303	ENSMUST00000195172	-100.06
ENSMUST00000039303	ENSMUST00000156831	-100.76
ENSMUST00000039303	ENSMUST00000133948	-100.76
ENSMUST00000039303	ENSMUST00000211359	-100.76
ENSMUST00000039303	ENSMUST00000187415	-100.76
ENSMUST00000039303	ENSMUST00000123278	-100.76
ENSMUST00000039303	ENSMUST00000139288	-100.86
ENSMUST00000102821	ENSMUST00000209232	-100.86
ENSMUST00000102821	ENSMUST00000130493	-100.76
ENSMUST00000102821	ENSMUST00000205083	-100.76
ENSMUST00000109941	ENSMUST00000206449	-108.11
ENSMUST00000089404	ENSMUST00000199286	-105.56
ENSMUST00000089404	ENSMUST00000209109	-101.36
ENSMUST00000089404	ENSMUST00000181087	-100.36
ENSMUST00000089404	ENSMUST00000208333	-103.26
ENSMUST00000036267	ENSMUST00000181874	-100.76
ENSMUST00000036267	ENSMUST00000202931	-100.86
ENSMUST00000036267	ENSMUST00000205083	-100.76
ENSMUST00000036267	ENSMUST00000207441	-100.86
ENSMUST00000093239	ENSMUST00000131801	-110.11
ENSMUST00000020266	ENSMUST00000195460	-107.56
ENSMUST00000113480	ENSMUST00000199286	-101.96
ENSMUST00000073783	ENSMUST00000195460	-102.96
ENSMUST00000033611	ENSMUST00000206449	-102.51
ENSMUST00000095668	ENSMUST00000193393	-100.06
ENSMUST00000095668	ENSMUST00000153572	-100.86
ENSMUST00000095668	ENSMUST00000126252	-100.56
ENSMUST00000095668	ENSMUST00000142433	-102.36
ENSMUST00000095668	ENSMUST00000199286	-100.86
ENSMUST00000095668	ENSMUST00000195864	-100.86
ENSMUST00000095668	ENSMUST00000194882	-100.86
ENSMUST00000095668	ENSMUST00000195460	-100.86
ENSMUST00000095668	ENSMUST00000196660	-101.16
ENSMUST00000095668	ENSMUST00000194704	-100.86
ENSMUST00000095668	ENSMUST00000209731	-100.86
ENSMUST00000095668	ENSMUST00000129907	-100.86
ENSMUST00000095668	ENSMUST00000146654	-100.86
ENSMUST00000095668	ENSMUST00000211359	-100.86
ENSMUST00000095668	ENSMUST00000187415	-100.86
ENSMUST00000095668	ENSMUST00000123278	-100.86
ENSMUST00000034074	ENSMUST00000202890	-100.86
ENSMUST00000034074	ENSMUST00000195172	-101.96
ENSMUST00000162945	ENSMUST00000195172	-101.36
ENSMUST00000086764	ENSMUST00000206288	-118.51
ENSMUST00000088248	ENSMUST00000131801	-101.01
ENSMUST00000189878	ENSMUST00000181272	-100.16
ENSMUST00000024594	ENSMUST00000193393	-104.96
ENSMUST00000143203	ENSMUST00000131801	-106.61
ENSMUST00000110098	ENSMUST00000209232	-100.86
ENSMUST00000110098	ENSMUST00000203194	-100.76
ENSMUST00000069994	ENSMUST00000153572	-100.86
ENSMUST00000069994	ENSMUST00000199286	-100.86
ENSMUST00000069994	ENSMUST00000195864	-100.86
ENSMUST00000069994	ENSMUST00000194882	-100.86
ENSMUST00000069994	ENSMUST00000195460	-100.86
ENSMUST00000069994	ENSMUST00000196660	-100.86
ENSMUST00000069994	ENSMUST00000194704	-100.86
ENSMUST00000069994	ENSMUST00000195172	-100.86
ENSMUST00000069994	ENSMUST00000146654	-100.86
ENSMUST00000069994	ENSMUST00000211359	-100.86
ENSMUST00000069994	ENSMUST00000126640	-103.01
ENSMUST00000069994	ENSMUST00000123278	-100.86
ENSMUST00000069994	ENSMUST00000139288	-102.41
ENSMUST00000011315	ENSMUST00000206449	-100.76
ENSMUST00000011315	ENSMUST00000195879	-100.66
ENSMUST00000011315	ENSMUST00000192646	-100.86
ENSMUST00000011315	ENSMUST00000112812	-100.86
ENSMUST00000011315	ENSMUST00000205083	-100.76
ENSMUST00000011315	ENSMUST00000201829	-100.86
ENSMUST00000011315	ENSMUST00000212623	-100.86
ENSMUST00000011315	ENSMUST00000207441	-100.86
ENSMUST00000011315	ENSMUST00000192994	-100.86
ENSMUST00000011315	ENSMUST00000193796	-100.66
ENSMUST00000011315	ENSMUST00000118575	-100.86
ENSMUST00000044734	ENSMUST00000209109	-103.01
ENSMUST00000044734	ENSMUST00000208333	-102.96
ENSMUST00000172492	ENSMUST00000181874	-100.86
ENSMUST00000172492	ENSMUST00000209232	-100.86
ENSMUST00000172492	ENSMUST00000195879	-100.86
ENSMUST00000172492	ENSMUST00000203194	-100.76
ENSMUST00000172492	ENSMUST00000192994	-100.86
ENSMUST00000207687	ENSMUST00000199286	-103.26
ENSMUST00000207687	ENSMUST00000209109	-101.36
ENSMUST00000117077	ENSMUST00000195172	-102.41
ENSMUST00000117077	ENSMUST00000211359	-100.16
ENSMUST00000117077	ENSMUST00000187415	-100.31
ENSMUST00000106636	ENSMUST00000181874	-100.76
ENSMUST00000106636	ENSMUST00000209232	-100.46
ENSMUST00000106636	ENSMUST00000130493	-100.76
ENSMUST00000106636	ENSMUST00000181272	-102.66
ENSMUST00000106636	ENSMUST00000202931	-100.76
ENSMUST00000106636	ENSMUST00000203194	-100.96
ENSMUST00000112751	ENSMUST00000206449	-100.76
ENSMUST00000112751	ENSMUST00000209232	-100.86
ENSMUST00000112751	ENSMUST00000188984	-100.31
ENSMUST00000112751	ENSMUST00000195879	-100.86
ENSMUST00000112751	ENSMUST00000192646	-100.86
ENSMUST00000112751	ENSMUST00000205083	-100.76
ENSMUST00000112751	ENSMUST00000201829	-100.86
ENSMUST00000112751	ENSMUST00000212623	-100.86
ENSMUST00000112751	ENSMUST00000207441	-100.86
ENSMUST00000112751	ENSMUST00000193796	-100.86
ENSMUST00000069941	ENSMUST00000181592	-100.76
ENSMUST00000069941	ENSMUST00000153572	-100.76
ENSMUST00000069941	ENSMUST00000092265	-100.76
ENSMUST00000069941	ENSMUST00000197382	-100.86
ENSMUST00000069941	ENSMUST00000199286	-100.76
ENSMUST00000069941	ENSMUST00000193177	-100.76
ENSMUST00000069941	ENSMUST00000195864	-100.76
ENSMUST00000069941	ENSMUST00000194882	-100.76
ENSMUST00000069941	ENSMUST00000196660	-100.76
ENSMUST00000069941	ENSMUST00000194704	-100.76
ENSMUST00000069941	ENSMUST00000209109	-100.76
ENSMUST00000069941	ENSMUST00000205083	-100.76
ENSMUST00000069941	ENSMUST00000212623	-100.76
ENSMUST00000069941	ENSMUST00000129907	-100.86
ENSMUST00000069941	ENSMUST00000203194	-100.76
ENSMUST00000069941	ENSMUST00000195172	-100.76
ENSMUST00000069941	ENSMUST00000156831	-100.76
ENSMUST00000069941	ENSMUST00000133948	-100.76
ENSMUST00000069941	ENSMUST00000146654	-100.76
ENSMUST00000069941	ENSMUST00000134427	-100.76
ENSMUST00000069941	ENSMUST00000118575	-100.76
ENSMUST00000027783	ENSMUST00000181592	-100.86
ENSMUST00000027783	ENSMUST00000153572	-100.86
ENSMUST00000027783	ENSMUST00000092265	-100.86
ENSMUST00000027783	ENSMUST00000131801	-100.86
ENSMUST00000027783	ENSMUST00000126252	-101.16
ENSMUST00000027783	ENSMUST00000199286	-100.86
ENSMUST00000027783	ENSMUST00000193177	-100.86
ENSMUST00000027783	ENSMUST00000195864	-100.86
ENSMUST00000027783	ENSMUST00000194882	-100.86
ENSMUST00000027783	ENSMUST00000194704	-100.86
ENSMUST00000027783	ENSMUST00000195172	-103.91
ENSMUST00000027783	ENSMUST00000156831	-100.76
ENSMUST00000027783	ENSMUST00000133948	-100.76
ENSMUST00000027783	ENSMUST00000146654	-100.86
ENSMUST00000027783	ENSMUST00000211359	-100.86
ENSMUST00000027783	ENSMUST00000192629	-101.01
ENSMUST00000027783	ENSMUST00000187415	-100.86
ENSMUST00000027783	ENSMUST00000123278	-100.86
ENSMUST00000065388	ENSMUST00000206449	-104.06
ENSMUST00000166004	ENSMUST00000153572	-100.76
ENSMUST00000166004	ENSMUST00000199286	-100.86
ENSMUST00000166004	ENSMUST00000193177	-100.86
ENSMUST00000166004	ENSMUST00000195864	-100.86
ENSMUST00000166004	ENSMUST00000194882	-100.86
ENSMUST00000166004	ENSMUST00000195460	-100.86
ENSMUST00000166004	ENSMUST00000196660	-100.86
ENSMUST00000166004	ENSMUST00000194704	-100.86
ENSMUST00000166004	ENSMUST00000195172	-102.26
ENSMUST00000166004	ENSMUST00000146654	-100.86
ENSMUST00000166004	ENSMUST00000134427	-100.86
ENSMUST00000166004	ENSMUST00000211359	-100.86
ENSMUST00000166004	ENSMUST00000187415	-100.86
ENSMUST00000166004	ENSMUST00000123278	-100.86
ENSMUST00000111089	ENSMUST00000209109	-100.46
ENSMUST00000103145	ENSMUST00000190845	-100.96
ENSMUST00000172361	ENSMUST00000209109	-101.66
ENSMUST00000172361	ENSMUST00000181087	-102.26
ENSMUST00000172361	ENSMUST00000208333	-103.06
ENSMUST00000172361	ENSMUST00000129907	-101.66
ENSMUST00000168989	ENSMUST00000199286	-102.06
ENSMUST00000168989	ENSMUST00000209109	-100.46
ENSMUST00000168989	ENSMUST00000181087	-102.06
ENSMUST00000168989	ENSMUST00000208333	-102.36
ENSMUST00000107858	ENSMUST00000181874	-100.16
ENSMUST00000026552	ENSMUST00000195460	-105.16
ENSMUST00000160685	ENSMUST00000209232	-100.36
ENSMUST00000160685	ENSMUST00000118575	-103.36
ENSMUST00000055745	ENSMUST00000208333	-100.26
ENSMUST00000130188	ENSMUST00000206449	-100.31
ENSMUST00000032879	ENSMUST00000209109	-101.36
ENSMUST00000032879	ENSMUST00000129907	-101.36
ENSMUST00000087867	ENSMUST00000181874	-100.86
ENSMUST00000087867	ENSMUST00000209232	-100.86
ENSMUST00000087867	ENSMUST00000202931	-100.86
ENSMUST00000087867	ENSMUST00000188984	-100.86
ENSMUST00000087867	ENSMUST00000205083	-100.76
ENSMUST00000087867	ENSMUST00000193796	-100.86
ENSMUST00000182052	ENSMUST00000182891	-102.86
ENSMUST00000115222	ENSMUST00000206449	-104.36
ENSMUST00000023270	ENSMUST00000126252	-103.41
ENSMUST00000028727	ENSMUST00000209232	-100.86
ENSMUST00000028727	ENSMUST00000203194	-100.76
ENSMUST00000028279	ENSMUST00000206449	-101.06
ENSMUST00000163092	ENSMUST00000142433	-100.41
ENSMUST00000163092	ENSMUST00000193177	-100.41
ENSMUST00000139127	ENSMUST00000141810	-104.61
ENSMUST00000079996	ENSMUST00000209232	-100.86
ENSMUST00000079996	ENSMUST00000203194	-100.06
ENSMUST00000028175	ENSMUST00000199286	-103.26
ENSMUST00000028175	ENSMUST00000209109	-105.31
ENSMUST00000101294	ENSMUST00000199286	-102.36
ENSMUST00000101294	ENSMUST00000209109	-101.36
ENSMUST00000101294	ENSMUST00000181087	-102.36
ENSMUST00000044158	ENSMUST00000208880	-107.51
ENSMUST00000044158	ENSMUST00000141810	-103.26
ENSMUST00000021649	ENSMUST00000209232	-100.36
ENSMUST00000021649	ENSMUST00000181272	-101.86
ENSMUST00000021649	ENSMUST00000202931	-100.36
ENSMUST00000021649	ENSMUST00000212623	-101.31
ENSMUST00000076939	ENSMUST00000181592	-100.76
ENSMUST00000076939	ENSMUST00000153572	-100.96
ENSMUST00000076939	ENSMUST00000092265	-100.76
ENSMUST00000076939	ENSMUST00000131801	-100.76
ENSMUST00000076939	ENSMUST00000197382	-100.86
ENSMUST00000076939	ENSMUST00000126252	-100.36
ENSMUST00000076939	ENSMUST00000142433	-100.36
ENSMUST00000076939	ENSMUST00000199286	-100.76
ENSMUST00000076939	ENSMUST00000211464	-100.76
ENSMUST00000076939	ENSMUST00000193177	-100.76
ENSMUST00000076939	ENSMUST00000195864	-100.76
ENSMUST00000076939	ENSMUST00000194882	-100.76
ENSMUST00000076939	ENSMUST00000195460	-100.76
ENSMUST00000076939	ENSMUST00000196660	-100.96
ENSMUST00000076939	ENSMUST00000194704	-100.76
ENSMUST00000076939	ENSMUST00000209731	-100.76
ENSMUST00000076939	ENSMUST00000209109	-100.76
ENSMUST00000076939	ENSMUST00000129907	-100.76
ENSMUST00000076939	ENSMUST00000195172	-100.06
ENSMUST00000076939	ENSMUST00000156831	-100.76
ENSMUST00000076939	ENSMUST00000133948	-100.76
ENSMUST00000076939	ENSMUST00000146654	-100.76
ENSMUST00000076939	ENSMUST00000134427	-100.96
ENSMUST00000076939	ENSMUST00000211359	-100.76
ENSMUST00000076939	ENSMUST00000187415	-100.76
ENSMUST00000076939	ENSMUST00000123278	-100.76
ENSMUST00000084653	ENSMUST00000181874	-100.86
ENSMUST00000084653	ENSMUST00000193609	-100.86
ENSMUST00000084653	ENSMUST00000209232	-100.86
ENSMUST00000084653	ENSMUST00000192994	-100.86
ENSMUST00000073926	ENSMUST00000206288	-121.81
ENSMUST00000023360	ENSMUST00000195460	-104.86
ENSMUST00000171400	ENSMUST00000131801	-100.76
ENSMUST00000171400	ENSMUST00000199286	-100.76
ENSMUST00000171400	ENSMUST00000193177	-100.76
ENSMUST00000171400	ENSMUST00000195864	-100.76
ENSMUST00000171400	ENSMUST00000194882	-100.76
ENSMUST00000171400	ENSMUST00000196660	-100.76
ENSMUST00000171400	ENSMUST00000194704	-100.76
ENSMUST00000171400	ENSMUST00000209109	-100.06
ENSMUST00000171400	ENSMUST00000129907	-100.86
ENSMUST00000171400	ENSMUST00000195172	-100.76
ENSMUST00000171400	ENSMUST00000156831	-100.76
ENSMUST00000171400	ENSMUST00000133948	-100.76
ENSMUST00000171400	ENSMUST00000123278	-100.76
ENSMUST00000111721	ENSMUST00000202931	-106.66
ENSMUST00000056256	ENSMUST00000156831	-100.76
ENSMUST00000056256	ENSMUST00000133948	-100.76
ENSMUST00000059045	ENSMUST00000206449	-100.71
ENSMUST00000102927	ENSMUST00000181592	-100.86
ENSMUST00000102927	ENSMUST00000092265	-100.86
ENSMUST00000102927	ENSMUST00000131801	-100.86
ENSMUST00000102927	ENSMUST00000199286	-100.86
ENSMUST00000102927	ENSMUST00000193177	-100.86
ENSMUST00000102927	ENSMUST00000195864	-100.86
ENSMUST00000102927	ENSMUST00000194882	-100.86
ENSMUST00000102927	ENSMUST00000195460	-100.86
ENSMUST00000102927	ENSMUST00000196660	-100.86
ENSMUST00000102927	ENSMUST00000141810	-100.86
ENSMUST00000102927	ENSMUST00000194704	-100.86
ENSMUST00000102927	ENSMUST00000209109	-100.91
ENSMUST00000102927	ENSMUST00000129907	-100.86
ENSMUST00000102927	ENSMUST00000195172	-100.01
ENSMUST00000102927	ENSMUST00000156831	-101.16
ENSMUST00000102927	ENSMUST00000133948	-101.16
ENSMUST00000102927	ENSMUST00000146654	-100.86
ENSMUST00000102927	ENSMUST00000134427	-100.86
ENSMUST00000102927	ENSMUST00000211359	-100.86
ENSMUST00000102927	ENSMUST00000187415	-100.86
ENSMUST00000102927	ENSMUST00000123278	-100.86
ENSMUST00000027878	ENSMUST00000209603	-102.76
ENSMUST00000094434	ENSMUST00000209541	-107.21
ENSMUST00000173033	ENSMUST00000206449	-100.76
ENSMUST00000173033	ENSMUST00000192646	-100.86
ENSMUST00000173033	ENSMUST00000112812	-100.86
ENSMUST00000173033	ENSMUST00000205083	-100.76
ENSMUST00000173033	ENSMUST00000201829	-100.86
ENSMUST00000173033	ENSMUST00000212623	-100.86
ENSMUST00000173033	ENSMUST00000207441	-100.86
ENSMUST00000173033	ENSMUST00000203194	-100.76
ENSMUST00000173033	ENSMUST00000118575	-100.86
ENSMUST00000070756	ENSMUST00000201682	-101.21
ENSMUST00000070756	ENSMUST00000126252	-102.01
ENSMUST00000070756	ENSMUST00000141810	-100.11
ENSMUST00000070756	ENSMUST00000126640	-100.16
ENSMUST00000021761	ENSMUST00000206449	-101.96
ENSMUST00000113861	ENSMUST00000181874	-100.76
ENSMUST00000113861	ENSMUST00000193609	-100.86
ENSMUST00000113861	ENSMUST00000206449	-101.06
ENSMUST00000113861	ENSMUST00000209232	-100.86
ENSMUST00000113861	ENSMUST00000202931	-100.86
ENSMUST00000113861	ENSMUST00000188984	-100.76
ENSMUST00000113861	ENSMUST00000195879	-100.86
ENSMUST00000113861	ENSMUST00000192646	-100.86
ENSMUST00000113861	ENSMUST00000112812	-100.86
ENSMUST00000113861	ENSMUST00000205083	-103.76
ENSMUST00000113861	ENSMUST00000201829	-100.86
ENSMUST00000113861	ENSMUST00000212623	-100.76
ENSMUST00000113861	ENSMUST00000207441	-100.76
ENSMUST00000113861	ENSMUST00000203194	-100.96
ENSMUST00000113861	ENSMUST00000192994	-100.86
ENSMUST00000113861	ENSMUST00000193796	-100.76
ENSMUST00000113861	ENSMUST00000118575	-100.76
ENSMUST00000100802	ENSMUST00000153572	-100.96
ENSMUST00000100802	ENSMUST00000131801	-100.76
ENSMUST00000100802	ENSMUST00000197382	-100.86
ENSMUST00000100802	ENSMUST00000193177	-100.86
ENSMUST00000100802	ENSMUST00000209109	-100.06
ENSMUST00000100802	ENSMUST00000129907	-100.86
ENSMUST00000100802	ENSMUST00000156831	-100.76
ENSMUST00000100802	ENSMUST00000133948	-100.76
ENSMUST00000100737	ENSMUST00000206449	-100.64
ENSMUST00000037240	ENSMUST00000118575	-102.41
ENSMUST00000102971	ENSMUST00000139822	-101.31
ENSMUST00000203328	ENSMUST00000201682	-100.96
ENSMUST00000203328	ENSMUST00000131801	-100.76
ENSMUST00000203328	ENSMUST00000197382	-100.76
ENSMUST00000203328	ENSMUST00000142433	-100.36
ENSMUST00000203328	ENSMUST00000195864	-100.76
ENSMUST00000203328	ENSMUST00000194882	-100.76
ENSMUST00000203328	ENSMUST00000195460	-100.76
ENSMUST00000203328	ENSMUST00000196660	-100.96
ENSMUST00000203328	ENSMUST00000194704	-100.76
ENSMUST00000203328	ENSMUST00000209109	-100.76
ENSMUST00000203328	ENSMUST00000129907	-100.76
ENSMUST00000203328	ENSMUST00000156831	-100.76
ENSMUST00000203328	ENSMUST00000133948	-100.76
ENSMUST00000203328	ENSMUST00000134427	-100.96
ENSMUST00000203328	ENSMUST00000211359	-100.76
ENSMUST00000203328	ENSMUST00000187415	-100.76
ENSMUST00000203328	ENSMUST00000123278	-100.76
ENSMUST00000102542	ENSMUST00000195460	-105.31
ENSMUST00000005256	ENSMUST00000170557	-118.16
ENSMUST00000095062	ENSMUST00000131801	-104.81
ENSMUST00000059295	ENSMUST00000206449	-104.66
ENSMUST00000086795	ENSMUST00000181874	-100.86
ENSMUST00000086795	ENSMUST00000209232	-100.86
ENSMUST00000086795	ENSMUST00000205083	-100.76
ENSMUST00000026315	ENSMUST00000181874	-100.46
ENSMUST00000026315	ENSMUST00000206449	-100.46
ENSMUST00000026315	ENSMUST00000201829	-100.46
ENSMUST00000026315	ENSMUST00000212623	-100.46
ENSMUST00000026315	ENSMUST00000193796	-100.46
ENSMUST00000026315	ENSMUST00000118575	-100.46
ENSMUST00000075144	ENSMUST00000153572	-100.86
ENSMUST00000075144	ENSMUST00000199286	-100.86
ENSMUST00000075144	ENSMUST00000211464	-100.76
ENSMUST00000075144	ENSMUST00000193177	-100.86
ENSMUST00000075144	ENSMUST00000196660	-100.76
ENSMUST00000075144	ENSMUST00000128292	-100.56
ENSMUST00000075144	ENSMUST00000209109	-101.51
ENSMUST00000075144	ENSMUST00000129907	-100.86
ENSMUST00000075144	ENSMUST00000156831	-100.76
ENSMUST00000075144	ENSMUST00000133948	-100.76
ENSMUST00000075144	ENSMUST00000139288	-100.86
ENSMUST00000100486	ENSMUST00000202931	-108.01
ENSMUST00000056032	ENSMUST00000199286	-102.56
ENSMUST00000056032	ENSMUST00000209109	-101.36
ENSMUST00000056032	ENSMUST00000181087	-102.96
ENSMUST00000056032	ENSMUST00000208333	-102.96
ENSMUST00000060404	ENSMUST00000206449	-101.41
ENSMUST00000060404	ENSMUST00000134427	-101.71
ENSMUST00000020350	ENSMUST00000131801	-104.51
ENSMUST00000120756	ENSMUST00000118575	-102.26
ENSMUST00000041779	ENSMUST00000199286	-103.26
ENSMUST00000041779	ENSMUST00000209109	-101.36
ENSMUST00000108218	ENSMUST00000208333	-103.16
ENSMUST00000205276	ENSMUST00000131801	-110.91
ENSMUST00000117093	ENSMUST00000130493	-101.06
ENSMUST00000117093	ENSMUST00000202931	-100.76
ENSMUST00000117093	ENSMUST00000205083	-100.96
ENSMUST00000117093	ENSMUST00000207441	-100.76
ENSMUST00000133154	ENSMUST00000206449	-105.01
ENSMUST00000044462	ENSMUST00000198417	-100.15
ENSMUST00000211648	ENSMUST00000181592	-100.86
ENSMUST00000211648	ENSMUST00000153572	-100.76
ENSMUST00000211648	ENSMUST00000092265	-100.86
ENSMUST00000211648	ENSMUST00000131801	-100.76
ENSMUST00000211648	ENSMUST00000197382	-100.86
ENSMUST00000211648	ENSMUST00000199286	-100.76
ENSMUST00000211648	ENSMUST00000195864	-100.76
ENSMUST00000211648	ENSMUST00000194882	-100.76
ENSMUST00000211648	ENSMUST00000196660	-100.76
ENSMUST00000211648	ENSMUST00000141810	-100.76
ENSMUST00000211648	ENSMUST00000194704	-100.76
ENSMUST00000211648	ENSMUST00000209109	-100.06
ENSMUST00000211648	ENSMUST00000195172	-100.76
ENSMUST00000211648	ENSMUST00000156831	-100.76
ENSMUST00000211648	ENSMUST00000133948	-100.76
ENSMUST00000211648	ENSMUST00000146654	-100.76
ENSMUST00000211648	ENSMUST00000134427	-100.76
ENSMUST00000149867	ENSMUST00000198417	-100.39
ENSMUST00000212355	ENSMUST00000128292	-101.06
ENSMUST00000212355	ENSMUST00000209109	-101.06
ENSMUST00000212355	ENSMUST00000134427	-101.06
ENSMUST00000212355	ENSMUST00000211359	-101.06
ENSMUST00000127482	ENSMUST00000181592	-100.76
ENSMUST00000127482	ENSMUST00000092265	-100.76
ENSMUST00000127482	ENSMUST00000131801	-100.76
ENSMUST00000127482	ENSMUST00000197382	-100.86
ENSMUST00000127482	ENSMUST00000211464	-100.76
ENSMUST00000127482	ENSMUST00000193177	-100.76
ENSMUST00000127482	ENSMUST00000195864	-100.76
ENSMUST00000127482	ENSMUST00000194882	-100.76
ENSMUST00000127482	ENSMUST00000196660	-100.76
ENSMUST00000127482	ENSMUST00000194704	-100.76
ENSMUST00000127482	ENSMUST00000202890	-100.76
ENSMUST00000127482	ENSMUST00000195172	-100.76
ENSMUST00000127482	ENSMUST00000156831	-100.76
ENSMUST00000127482	ENSMUST00000133948	-100.76
ENSMUST00000127482	ENSMUST00000146654	-100.76
ENSMUST00000127482	ENSMUST00000134427	-100.76
ENSMUST00000040131	ENSMUST00000131801	-101.34
ENSMUST00000034591	ENSMUST00000153572	-100.76
ENSMUST00000034591	ENSMUST00000131801	-100.86
ENSMUST00000034591	ENSMUST00000142433	-100.46
ENSMUST00000034591	ENSMUST00000199286	-100.76
ENSMUST00000034591	ENSMUST00000195864	-100.76
ENSMUST00000034591	ENSMUST00000194882	-100.76
ENSMUST00000034591	ENSMUST00000196660	-100.76
ENSMUST00000034591	ENSMUST00000194704	-100.86
ENSMUST00000034591	ENSMUST00000209109	-101.51
ENSMUST00000034591	ENSMUST00000129907	-100.86
ENSMUST00000034591	ENSMUST00000195172	-102.26
ENSMUST00000034591	ENSMUST00000146654	-100.86
ENSMUST00000034591	ENSMUST00000134427	-100.76
ENSMUST00000034591	ENSMUST00000139288	-100.86
ENSMUST00000039729	ENSMUST00000202931	-106.66
ENSMUST00000090849	ENSMUST00000205083	-103.26
ENSMUST00000072100	ENSMUST00000181874	-100.86
ENSMUST00000072100	ENSMUST00000206449	-100.76
ENSMUST00000072100	ENSMUST00000209232	-100.86
ENSMUST00000072100	ENSMUST00000195879	-100.66
ENSMUST00000072100	ENSMUST00000112812	-100.86
ENSMUST00000072100	ENSMUST00000205083	-100.76
ENSMUST00000072100	ENSMUST00000201829	-100.86
ENSMUST00000072100	ENSMUST00000212623	-100.76
ENSMUST00000072100	ENSMUST00000207441	-100.86
ENSMUST00000072100	ENSMUST00000203194	-100.76
ENSMUST00000072100	ENSMUST00000193796	-100.66
ENSMUST00000109986	ENSMUST00000153572	-100.96
ENSMUST00000109986	ENSMUST00000131801	-100.86
ENSMUST00000109986	ENSMUST00000199286	-100.76
ENSMUST00000109986	ENSMUST00000211464	-100.76
ENSMUST00000109986	ENSMUST00000195864	-100.76
ENSMUST00000109986	ENSMUST00000194882	-100.76
ENSMUST00000109986	ENSMUST00000196660	-100.96
ENSMUST00000109986	ENSMUST00000194704	-100.76
ENSMUST00000109986	ENSMUST00000209731	-100.76
ENSMUST00000109986	ENSMUST00000209109	-100.06
ENSMUST00000109986	ENSMUST00000129907	-100.86
ENSMUST00000109986	ENSMUST00000146654	-100.76
ENSMUST00000109986	ENSMUST00000134427	-100.96
ENSMUST00000109986	ENSMUST00000139288	-100.86
ENSMUST00000066780	ENSMUST00000209731	-100.51
ENSMUST00000066780	ENSMUST00000156831	-100.51
ENSMUST00000066780	ENSMUST00000188014	-100.51
ENSMUST00000066780	ENSMUST00000133948	-100.51
ENSMUST00000183937	ENSMUST00000208880	-107.56
ENSMUST00000076949	ENSMUST00000131801	-106.61
ENSMUST00000113169	ENSMUST00000199149	-101.66
ENSMUST00000113169	ENSMUST00000206449	-100.01
ENSMUST00000113169	ENSMUST00000207441	-102.31
ENSMUST00000201791	ENSMUST00000181592	-100.86
ENSMUST00000201791	ENSMUST00000153572	-100.76
ENSMUST00000201791	ENSMUST00000092265	-100.86
ENSMUST00000201791	ENSMUST00000199286	-100.76
ENSMUST00000201791	ENSMUST00000193177	-100.86
ENSMUST00000201791	ENSMUST00000195864	-100.76
ENSMUST00000201791	ENSMUST00000194882	-100.76
ENSMUST00000201791	ENSMUST00000195460	-100.76
ENSMUST00000201791	ENSMUST00000196660	-100.76
ENSMUST00000201791	ENSMUST00000194704	-100.76
ENSMUST00000201791	ENSMUST00000129907	-100.86
ENSMUST00000201791	ENSMUST00000134427	-100.76
ENSMUST00000201791	ENSMUST00000211359	-100.76
ENSMUST00000201791	ENSMUST00000123278	-100.76
ENSMUST00000121266	ENSMUST00000199286	-103.26
ENSMUST00000121266	ENSMUST00000209109	-101.36
ENSMUST00000121266	ENSMUST00000181087	-102.96
ENSMUST00000111726	ENSMUST00000202931	-106.66
ENSMUST00000162735	ENSMUST00000192646	-100.86
ENSMUST00000162735	ENSMUST00000112812	-100.86
ENSMUST00000162735	ENSMUST00000205083	-100.86
ENSMUST00000162735	ENSMUST00000201829	-100.86
ENSMUST00000162735	ENSMUST00000212623	-100.86
ENSMUST00000162735	ENSMUST00000207441	-100.86
ENSMUST00000131108	ENSMUST00000208333	-102.86
ENSMUST00000115409	ENSMUST00000181592	-100.86
ENSMUST00000115409	ENSMUST00000092265	-100.86
ENSMUST00000115409	ENSMUST00000131801	-100.86
ENSMUST00000115409	ENSMUST00000199286	-100.86
ENSMUST00000115409	ENSMUST00000193177	-100.86
ENSMUST00000115409	ENSMUST00000195864	-100.86
ENSMUST00000115409	ENSMUST00000194882	-100.86
ENSMUST00000115409	ENSMUST00000195460	-100.86
ENSMUST00000115409	ENSMUST00000196660	-100.86
ENSMUST00000115409	ENSMUST00000141810	-100.86
ENSMUST00000115409	ENSMUST00000194704	-100.86
ENSMUST00000115409	ENSMUST00000209731	-100.86
ENSMUST00000115409	ENSMUST00000209109	-100.91
ENSMUST00000115409	ENSMUST00000129907	-100.86
ENSMUST00000115409	ENSMUST00000195172	-100.01
ENSMUST00000115409	ENSMUST00000156831	-101.16
ENSMUST00000115409	ENSMUST00000133948	-101.16
ENSMUST00000115409	ENSMUST00000146654	-100.86
ENSMUST00000115409	ENSMUST00000134427	-100.86
ENSMUST00000115409	ENSMUST00000211359	-100.86
ENSMUST00000115409	ENSMUST00000187415	-100.86
ENSMUST00000115409	ENSMUST00000123278	-100.86
ENSMUST00000125640	ENSMUST00000118575	-113.16
ENSMUST00000022566	ENSMUST00000195172	-101.36
ENSMUST00000210477	ENSMUST00000197382	-105.16
ENSMUST00000210477	ENSMUST00000201829	-100.06
ENSMUST00000210477	ENSMUST00000203194	-100.26
ENSMUST00000114909	ENSMUST00000206449	-101.46
ENSMUST00000038474	ENSMUST00000195460	-105.16
ENSMUST00000039318	ENSMUST00000195460	-100.11
ENSMUST00000043839	ENSMUST00000199286	-100.76
ENSMUST00000043839	ENSMUST00000195864	-100.86
ENSMUST00000043839	ENSMUST00000194882	-100.86
ENSMUST00000043839	ENSMUST00000196660	-100.86
ENSMUST00000043839	ENSMUST00000141810	-100.86
ENSMUST00000043839	ENSMUST00000194704	-100.86
ENSMUST00000043839	ENSMUST00000209731	-100.86
ENSMUST00000043839	ENSMUST00000129907	-100.86
ENSMUST00000043839	ENSMUST00000146654	-100.86
ENSMUST00000043839	ENSMUST00000134427	-100.86
ENSMUST00000043839	ENSMUST00000187415	-100.86
ENSMUST00000043839	ENSMUST00000139288	-100.86
ENSMUST00000115869	ENSMUST00000131801	-103.89
ENSMUST00000078308	ENSMUST00000153572	-100.86
ENSMUST00000078308	ENSMUST00000142433	-100.46
ENSMUST00000078308	ENSMUST00000199286	-100.86
ENSMUST00000078308	ENSMUST00000211464	-100.86
ENSMUST00000078308	ENSMUST00000195864	-100.86
ENSMUST00000078308	ENSMUST00000194882	-100.86
ENSMUST00000078308	ENSMUST00000195460	-100.86
ENSMUST00000078308	ENSMUST00000194704	-100.86
ENSMUST00000078308	ENSMUST00000202890	-100.86
ENSMUST00000078308	ENSMUST00000195172	-100.86
ENSMUST00000078308	ENSMUST00000156831	-101.16
ENSMUST00000078308	ENSMUST00000133948	-101.16
ENSMUST00000078308	ENSMUST00000146654	-100.86
ENSMUST00000078308	ENSMUST00000211359	-100.86
ENSMUST00000078308	ENSMUST00000123278	-100.86
ENSMUST00000078308	ENSMUST00000139288	-100.86
ENSMUST00000053392	ENSMUST00000209109	-102.76
ENSMUST00000053392	ENSMUST00000129907	-102.76
ENSMUST00000076249	ENSMUST00000190845	-100.96
ENSMUST00000128764	ENSMUST00000195460	-103.31
ENSMUST00000022716	ENSMUST00000181592	-100.86
ENSMUST00000022716	ENSMUST00000092265	-100.86
ENSMUST00000022716	ENSMUST00000129907	-100.86
ENSMUST00000033741	ENSMUST00000181874	-100.86
ENSMUST00000033741	ENSMUST00000206449	-100.86
ENSMUST00000033741	ENSMUST00000195879	-100.01
ENSMUST00000033741	ENSMUST00000192646	-100.86
ENSMUST00000033741	ENSMUST00000112812	-100.86
ENSMUST00000033741	ENSMUST00000201829	-100.86
ENSMUST00000033741	ENSMUST00000212623	-100.86
ENSMUST00000033741	ENSMUST00000207441	-100.86
ENSMUST00000033741	ENSMUST00000203194	-100.06
ENSMUST00000033741	ENSMUST00000192994	-100.86
ENSMUST00000033741	ENSMUST00000193796	-100.01
ENSMUST00000033741	ENSMUST00000118575	-100.86
ENSMUST00000154689	ENSMUST00000153572	-101.26
ENSMUST00000154689	ENSMUST00000196660	-100.96
ENSMUST00000154689	ENSMUST00000195172	-100.06
ENSMUST00000029499	ENSMUST00000206449	-101.16
ENSMUST00000029499	ENSMUST00000209232	-101.16
ENSMUST00000029499	ENSMUST00000202931	-101.16
ENSMUST00000029499	ENSMUST00000205083	-101.16
ENSMUST00000029499	ENSMUST00000207441	-101.16
ENSMUST00000093527	ENSMUST00000206449	-100.76
ENSMUST00000093527	ENSMUST00000209232	-100.86
ENSMUST00000093527	ENSMUST00000199286	-102.96
ENSMUST00000093527	ENSMUST00000195879	-100.86
ENSMUST00000093527	ENSMUST00000209109	-101.36
ENSMUST00000093527	ENSMUST00000112812	-100.86
ENSMUST00000093527	ENSMUST00000205083	-100.76
ENSMUST00000093527	ENSMUST00000208333	-103.26
ENSMUST00000093527	ENSMUST00000192994	-100.86
ENSMUST00000047875	ENSMUST00000209232	-100.86
ENSMUST00000091789	ENSMUST00000202931	-106.66
ENSMUST00000209979	ENSMUST00000181874	-101.16
ENSMUST00000209979	ENSMUST00000209232	-100.86
ENSMUST00000209979	ENSMUST00000205083	-100.76
ENSMUST00000209979	ENSMUST00000201829	-101.16
ENSMUST00000209979	ENSMUST00000212623	-101.51
ENSMUST00000209979	ENSMUST00000193796	-101.16
ENSMUST00000209979	ENSMUST00000118575	-100.81
ENSMUST00000022476	ENSMUST00000206449	-102.51
ENSMUST00000062264	ENSMUST00000206449	-102.46
ENSMUST00000069792	ENSMUST00000206449	-101.16
ENSMUST00000069792	ENSMUST00000188984	-101.16
ENSMUST00000069792	ENSMUST00000195879	-101.16
ENSMUST00000069792	ENSMUST00000192646	-101.16
ENSMUST00000069792	ENSMUST00000112812	-101.16
ENSMUST00000069792	ENSMUST00000205083	-101.16
ENSMUST00000069792	ENSMUST00000201829	-101.16
ENSMUST00000069792	ENSMUST00000212623	-102.51
ENSMUST00000069792	ENSMUST00000207441	-101.16
ENSMUST00000069792	ENSMUST00000203194	-100.76
ENSMUST00000069792	ENSMUST00000192994	-101.16
ENSMUST00000069792	ENSMUST00000193796	-101.16
ENSMUST00000069792	ENSMUST00000118575	-102.51
ENSMUST00000072097	ENSMUST00000202931	-105.76
ENSMUST00000172098	ENSMUST00000197382	-102.41
ENSMUST00000172098	ENSMUST00000199286	-100.76
ENSMUST00000172098	ENSMUST00000195864	-100.76
ENSMUST00000172098	ENSMUST00000194882	-100.76
ENSMUST00000172098	ENSMUST00000196660	-101.16
ENSMUST00000172098	ENSMUST00000194704	-100.86
ENSMUST00000172098	ENSMUST00000209731	-100.86
ENSMUST00000172098	ENSMUST00000129907	-100.86
ENSMUST00000172098	ENSMUST00000146654	-100.86
ENSMUST00000172098	ENSMUST00000134427	-100.76
ENSMUST00000172098	ENSMUST00000126640	-100.51
ENSMUST00000172098	ENSMUST00000139288	-102.41
ENSMUST00000137293	ENSMUST00000206449	-105.01
ENSMUST00000113858	ENSMUST00000181874	-100.76
ENSMUST00000113858	ENSMUST00000193609	-100.86
ENSMUST00000113858	ENSMUST00000206449	-101.06
ENSMUST00000113858	ENSMUST00000209232	-100.86
ENSMUST00000113858	ENSMUST00000202931	-100.86
ENSMUST00000113858	ENSMUST00000188984	-100.76
ENSMUST00000113858	ENSMUST00000195879	-100.86
ENSMUST00000113858	ENSMUST00000192646	-100.86
ENSMUST00000113858	ENSMUST00000112812	-100.86
ENSMUST00000113858	ENSMUST00000205083	-103.76
ENSMUST00000113858	ENSMUST00000201829	-100.86
ENSMUST00000113858	ENSMUST00000212623	-100.76
ENSMUST00000113858	ENSMUST00000207441	-100.76
ENSMUST00000113858	ENSMUST00000203194	-100.96
ENSMUST00000113858	ENSMUST00000192994	-100.86
ENSMUST00000113858	ENSMUST00000193796	-100.76
ENSMUST00000113858	ENSMUST00000118575	-100.76
ENSMUST00000085092	ENSMUST00000209232	-101.06
ENSMUST00000085092	ENSMUST00000112812	-101.06
ENSMUST00000085092	ENSMUST00000212623	-101.51
ENSMUST00000085092	ENSMUST00000118575	-100.81
ENSMUST00000109418	ENSMUST00000208880	-100.84
ENSMUST00000074519	ENSMUST00000107095	-109.41
ENSMUST00000076605	ENSMUST00000131801	-106.11
ENSMUST00000003501	ENSMUST00000199286	-102.96
ENSMUST00000003501	ENSMUST00000209109	-101.36
ENSMUST00000003501	ENSMUST00000181087	-102.96
ENSMUST00000003501	ENSMUST00000208333	-102.96
ENSMUST00000047936	ENSMUST00000201682	-100.96
ENSMUST00000047936	ENSMUST00000195172	-101.51
ENSMUST00000047936	ENSMUST00000134427	-100.96
ENSMUST00000181168	ENSMUST00000131801	-100.41
ENSMUST00000159983	ENSMUST00000209232	-101.16
ENSMUST00000159983	ENSMUST00000207441	-100.76
ENSMUST00000159983	ENSMUST00000118575	-103.76
ENSMUST00000133026	ENSMUST00000195172	-100.06
ENSMUST00000096053	ENSMUST00000181592	-100.86
ENSMUST00000096053	ENSMUST00000092265	-100.86
ENSMUST00000096053	ENSMUST00000199286	-100.86
ENSMUST00000096053	ENSMUST00000193177	-100.76
ENSMUST00000096053	ENSMUST00000196660	-100.86
ENSMUST00000096053	ENSMUST00000209109	-100.86
ENSMUST00000096053	ENSMUST00000129907	-100.76
ENSMUST00000096053	ENSMUST00000211359	-100.86
ENSMUST00000099575	ENSMUST00000199286	-100.56
ENSMUST00000200163	ENSMUST00000198417	-103.31
ENSMUST00000022207	ENSMUST00000126252	-105.96
ENSMUST00000098900	ENSMUST00000130493	-100.76
ENSMUST00000098900	ENSMUST00000204451	-101.06
ENSMUST00000098900	ENSMUST00000205083	-100.76
ENSMUST00000098900	ENSMUST00000207441	-100.86
ENSMUST00000019723	ENSMUST00000153572	-100.96
ENSMUST00000019723	ENSMUST00000199286	-100.76
ENSMUST00000019723	ENSMUST00000193177	-100.86
ENSMUST00000019723	ENSMUST00000195864	-100.76
[truncated: 2,878 more rows]
